# Supplementary material for: Genomics and physiological characterizations of an acidotolerant nitrite-oxidizing Nitrospira enriched from freshwater pond
Source: Appl Environ Microbiol. 2025 Sep 18;91(10):e01522-25. doi: 10.1128/aem.01522-25 (PMC12542776; doi:10.1128/aem.01522-25)
Supplement: Data Set S1 — Genomic characteristics, gene prediction, and functional annotation of the MAG NS4. [file aem.01522-25-s0001.xlsx]

## Sheet: NS4_characteristic
Genomics characteristics (determined from prokka)
	MAG	GC	GENOME_LENGTH	NUM_CONTIGS	TOTAL_CDS	MEDIAN_CDS	MEAN_CDS	TOTAL_TRNA	MEDIAN_TRNA	MEAN_TRNA	TOTAL_RRNA	NUM_5S	NUM_16S	NUM_23S	CODING_DENSITY	NONCODING_DENSITY	MEDIAN_INTERGENIC_SPACER	MEAN_INTERGENIC_SPACER	MIN_DIST	MAX_DIST	NUM_FEATURES_USED	NEGOVERLAPS_PERC	ZEROOVERLAPS_PERC	POSOVERLAPS_PERC	PCC50	PCC90	NUM_SIGMA	NUM_RHODOPSINS	NUM_SIGNALTRANS	HISKA	GGDEF	PAS	PP2C	STOP-TAG	STOP-TAA	STOP-TGA	STOP-OTHER	DEFENSE_COUNT	DEFENSE_PERC	COG_SIGNAL_TRANS_COUNT	COG_SIGNAL_TRANS_PERC	PHAGE_COUNT	PHAGE_PERC	TNP_COUNT	TNP_PERC
	NS4	59.694	3683977	15	3555	250	300.84	47	77	78.62	3	1	1	1	87.78	12.22	70	125.401	-188	1957	3591	13.3148	1.3092	85.376	3.6568	0.4501	11	0	6	2	1	3	0	30.89	28.83	40.28	0	111	3.12	150	4.22	1	0.0281	5	0.1406
Genome completeness and contamination by checkm2
	MAG	Completeness	Contamination	Completeness_Model_Used	Translation_Table_Used	Coding_Density	Contig_N50	Average_Gene_Length	Genome_Size	GC_Content	Total_Coding_Sequences	Total_Contigs	Max_Contig_Length
	NS4	98.97	1.37	Neural Network (Specific Model)	11	0.876	675069	302.94155661702723	3683977	0.6	3559	15	969848

## Sheet: NS4_annotation
CDS	Funtional description (predicted by prodigal and interproscan)	KO	KEGG
NODE_8_lth_969848_1	Lactonase, 7-bladed beta propeller
NODE_8_lth_969848_2	hypothetical protein
NODE_8_lth_969848_3	Kynurenine formamidase/cyclase-like	K07130	kynB arylformamidase [EC:3.5.1.9]
NODE_8_lth_969848_4	hypothetical protein
NODE_8_lth_969848_5	Domain of unknown function DUF5069
NODE_8_lth_969848_6	Alpha/beta hydrolase fold-1	K05714	mhpC 2-hydroxy-6-oxonona-2 4-dienedioate hydrolase [EC:3.7.1.14]
NODE_8_lth_969848_7	Glucose/Sorbosone dehydrogenase
NODE_8_lth_969848_8	hypothetical protein
NODE_8_lth_969848_9	hypothetical protein
NODE_8_lth_969848_10	hypothetical protein
NODE_8_lth_969848_11	Protein of unknown function DUF3365
NODE_8_lth_969848_12	HNH endonuclease
NODE_8_lth_969848_13	MFS_MJ1317_like domain containing protein	K08151	tetA MFS transporter DHA1 family tetracycline resistance protein
NODE_8_lth_969848_14	Uncharacterised protein family, Rv0898c
NODE_8_lth_969848_15	FRG domain containing protein
NODE_8_lth_969848_16	AdoMet_MTases domain containing protein	K03183	ubiE demethylmenaquinone methyltransferase / 2-methoxy-6-polyprenyl-1 4-benzoquinol methylase [EC:2.1.1.163 2.1.1.201]
NODE_8_lth_969848_17	AraC-type transcription regulator, ligand-binding domain containing protein	K18991	mtrA AraC family transcriptional regulator activator of mtrCDE
NODE_8_lth_969848_18	Monooxygenase af470-like
NODE_8_lth_969848_19	hypothetical protein
NODE_8_lth_969848_20	HATPase domain containing protein	K11527	K11527 two-component system sensor histidine kinase and response regulator [EC:2.7.13.3]
NODE_8_lth_969848_21	hypothetical protein
NODE_8_lth_969848_22	hypothetical protein
NODE_8_lth_969848_23	Cation/H+ exchanger	K11105	cvrA nhaP2 cell volume regulation protein A
NODE_8_lth_969848_24	Family of unknown function DUF5670
NODE_8_lth_969848_25	Transmembrane protein TqsA-like	K03548	perM putative permease
NODE_8_lth_969848_26	Nodulin-21_like_1 domain containing protein
NODE_8_lth_969848_27	P-type ATPase, subfamily IIIB	K01531	mgtA mgtB Mg2+-importing ATPase [EC:3.6.3.2]
NODE_8_lth_969848_28	Ribonuclease II/R	K01147	rnb exoribonuclease II [EC:3.1.13.1]
NODE_8_lth_969848_29	FAD linked oxidase, N-terminal	K09828	DHCR24 DWF1 Delta24-sterol reductase [EC:1.3.1.72 1.3.1.-]
NODE_8_lth_969848_30	AdoMet_MTases domain containing protein	K00574	cfa cyclopropane-fatty-acyl-phospholipid synthase [EC:2.1.1.79]
NODE_8_lth_969848_31	Acyl-CoA desaturase	K00507	SCD desC stearoyl-CoA desaturase (Delta-9 desaturase) [EC:1.14.19.1]
NODE_8_lth_969848_32	Domain of unknown function DUF4382
NODE_8_lth_969848_33	Bacteroidetes-Associated Carbohydrate-binding Often N-terminal
NODE_8_lth_969848_34	Clp_protease_NfeD_1 domain containing protein	K07403	nfeD membrane-bound serine protease (ClpP class)
NODE_8_lth_969848_35	SPFH_eoslipins_u1 domain containing protein	K17286	STOM erythrocyte band 7 integral membrane protein
NODE_8_lth_969848_36	nucleoside_deaminase domain containing protein	K01487	E3.5.4.3 guaD guanine deaminase [EC:3.5.4.3]
NODE_8_lth_969848_37	hypothetical protein
NODE_8_lth_969848_38	hypothetical protein
NODE_8_lth_969848_39	hypothetical protein
NODE_8_lth_969848_40	Ribosome-binding ATPase YchF/Obg-like ATPase 1	K06942	ychF ribosome-binding ATPase
NODE_8_lth_969848_41	hypothetical protein
NODE_8_lth_969848_42	DNA-binding protein VF530-like
NODE_8_lth_969848_43	YaeQ
NODE_8_lth_969848_44	Archaeal/bacterial translation initiation factor SUI1	K03113	EIF1 SUI1 translation initiation factor 1
NODE_8_lth_969848_45	PAS domain	K14986	fixL two-component system LuxR family sensor kinase FixL [EC:2.7.13.3]
NODE_8_lth_969848_46	Dihydroneopterin aldolase/epimerase domain
NODE_8_lth_969848_47	PHP_HisPPase_AMP domain containing protein	K07053	E3.1.3.97 3' 5'-nucleoside bisphosphate phosphatase [EC:3.1.3.97]
NODE_8_lth_969848_48	STKc_PknB_like domain containing protein	K08884	K08884 serine/threonine protein kinase bacterial [EC:2.7.11.1]
NODE_8_lth_969848_49	PPM-type phosphatase domain	K01090	E3.1.3.16 protein phosphatase [EC:3.1.3.16]
NODE_8_lth_969848_50	Forkhead-associated (FHA) domain
NODE_8_lth_969848_51	Cysteine-rich Golgi apparatus protein 1 repeat
NODE_8_lth_969848_52	hypothetical protein
NODE_8_lth_969848_53	Uncharacterised protein family UPF0047
NODE_8_lth_969848_54	Ribonucleotide reductase, adenosylcobalamin-dependent	K00525	E1.17.4.1A nrdA nrdE ribonucleoside-diphosphate reductase alpha chain [EC:1.17.4.1]
NODE_8_lth_969848_55	hypothetical protein
NODE_8_lth_969848_56	hypothetical protein
NODE_8_lth_969848_57	HAD hydrolase, subfamily IA	K01838	pgmB beta-phosphoglucomutase [EC:5.4.2.6]
NODE_8_lth_969848_58	BtuF domain containing protein	K02016	ABC.FEV.S iron complex transport system substrate-binding protein
NODE_8_lth_969848_59	Squalene synthase HpnD-like	K02291	crtB phytoene synthase [EC:2.5.1.32]
NODE_8_lth_969848_60	Amine oxidase	K02293	PDS crtP 15-cis-phytoene desaturase [EC:1.3.5.5]
NODE_8_lth_969848_61	hypothetical protein
NODE_8_lth_969848_62	Uracil-DNA glycosylase family 4	K02334	dpo DNA polymerase bacteriophage-type [EC:2.7.7.7]
NODE_8_lth_969848_63	hypothetical protein
NODE_8_lth_969848_64	YbhB/YbcL	K06910	K06910 uncharacterized protein
NODE_8_lth_969848_65	Metalloprotease TldD/PmbA	K03592	pmbA PmbA protein
NODE_8_lth_969848_66	Metalloprotease TldD/PmbA	K03568	tldD TldD protein
NODE_8_lth_969848_67	Decaprenyl diphosphate synthase-like	K00806	uppS undecaprenyl diphosphate synthase [EC:2.5.1.31]
NODE_8_lth_969848_68	Cytidylyltransferase family	K00981	E2.7.7.41 CDS1 CDS2 cdsA phosphatidate cytidylyltransferase [EC:2.7.7.41]
NODE_8_lth_969848_69	1-deoxy-D-xylulose 5-phosphate reductoisomerase	K00099	dxr 1-deoxy-D-xylulose-5-phosphate reductoisomerase [EC:1.1.1.267]
NODE_8_lth_969848_70	Peptidase M50, putative membrane-associated zinc metallopeptidase	K11749	rseP regulator of sigma E protease [EC:3.4.24.-]
NODE_8_lth_969848_71	Prolyl-tRNA synthetase, class IIa, bacterial-type	K01881	PARS proS prolyl-tRNA synthetase [EC:6.1.1.15]
NODE_8_lth_969848_72	PulE-GspE domain containing protein	K02652	pilB type IV pilus assembly protein PilB
NODE_8_lth_969848_73	hypothetical protein
NODE_8_lth_969848_74	hypothetical protein
NODE_8_lth_969848_75	hypothetical protein
NODE_8_lth_969848_76	hypothetical protein
NODE_8_lth_969848_77	SF2_C_DEAD domain containing protein	K11927	rhlE ATP-dependent RNA helicase RhlE [EC:3.6.4.13]
NODE_8_lth_969848_78	Acyl-CoA desaturase	K00507	SCD desC stearoyl-CoA desaturase (Delta-9 desaturase) [EC:1.14.19.1]
NODE_8_lth_969848_79	hypothetical protein
NODE_8_lth_969848_80	hypothetical protein
NODE_8_lth_969848_81	RNA recognition motif domain containing protein
NODE_8_lth_969848_82	hypothetical protein
NODE_8_lth_969848_83	hypothetical protein
NODE_8_lth_969848_84	hypothetical protein
NODE_8_lth_969848_85	PepSY domain containing protein
NODE_8_lth_969848_86	hypothetical protein
NODE_8_lth_969848_87	NdvB, GH94N domain 1	K13688	chvB cgs ndvB cyclic beta-1 2-glucan synthetase [EC:2.4.1.-]
NODE_8_lth_969848_88	Protein of unknown function DUF1207
NODE_8_lth_969848_89	hypothetical protein
NODE_8_lth_969848_90	hypothetical protein
NODE_8_lth_969848_91	Protein of unknown function DUF3309
NODE_8_lth_969848_92	Uncharacterised protein family YtxH
NODE_8_lth_969848_93	Calcium-dependent cell adhesion molecule, N-terminal
NODE_8_lth_969848_94	Protein of unknown function DUF3015
NODE_8_lth_969848_95	hypothetical protein
NODE_8_lth_969848_96	BON domain containing protein	K04065	osmY hyperosmotically inducible periplasmic protein
NODE_8_lth_969848_97	CsbD-like domain containing protein
NODE_8_lth_969848_98	hypothetical protein
NODE_8_lth_969848_99	hypothetical protein
NODE_8_lth_969848_100	hypothetical protein
NODE_8_lth_969848_101	Signal transduction response regulator, receiver domain	K02490	spo0F two-component system response regulator stage 0 sporulation protein F
NODE_8_lth_969848_102	NodB homology domain containing protein
NODE_8_lth_969848_103	Methyltransferase type 11
NODE_8_lth_969848_104	hypothetical protein
NODE_8_lth_969848_105	hypothetical protein
NODE_8_lth_969848_106	SGNH hydrolase-type esterase domain containing protein
NODE_8_lth_969848_107	BON domain containing protein	K04065	osmY hyperosmotically inducible periplasmic protein
NODE_8_lth_969848_108	PEP-CTERM protein-sorting domain
NODE_8_lth_969848_109	Manganese/iron superoxide dismutase, C-terminal	K04564	SOD2 superoxide dismutase Fe-Mn family [EC:1.15.1.1]
NODE_8_lth_969848_110	M48C_Oma1-like domain containing protein	K07387	K07387 putative metalloprotease [EC:3.4.24.-]
NODE_8_lth_969848_111	hypothetical protein
NODE_8_lth_969848_112	hypothetical protein
NODE_8_lth_969848_113	Signal transduction response regulator, receiver domain	K02490	spo0F two-component system response regulator stage 0 sporulation protein F
NODE_8_lth_969848_114	hypothetical protein
NODE_8_lth_969848_115	hypothetical protein
NODE_8_lth_969848_116	hypothetical protein
NODE_8_lth_969848_117	Cyclic nucleotide-binding domain	K01420	fnr CRP/FNR family transcriptional regulator anaerobic regulatory protein
NODE_8_lth_969848_118	hypothetical protein
NODE_8_lth_969848_119	hypothetical protein
NODE_8_lth_969848_120	hypothetical protein
NODE_8_lth_969848_121	Protein of unknown function DUF1328
NODE_8_lth_969848_122	Cro/C1-type helix-turn-helix domain
NODE_8_lth_969848_123	hypothetical protein
NODE_8_lth_969848_124	PBP domain containing protein	K02040	pstS phosphate transport system substrate-binding protein
NODE_8_lth_969848_125	hypothetical protein
NODE_8_lth_969848_126	hypothetical protein
NODE_8_lth_969848_127	hypothetical protein
NODE_8_lth_969848_128	RRM_HP0827_like domain containing protein	K12896	SFRS7 splicing factor arginine/serine-rich 7
NODE_8_lth_969848_129	Acyl-CoA desaturase	K00507	SCD desC stearoyl-CoA desaturase (Delta-9 desaturase) [EC:1.14.19.1]
NODE_8_lth_969848_130	hypothetical protein
NODE_8_lth_969848_131	hypothetical protein
NODE_8_lth_969848_132	hypothetical protein
NODE_8_lth_969848_133	hypothetical protein
NODE_8_lth_969848_134	Protein of unknown function DUF3422
NODE_8_lth_969848_135	AdoMet_MTases domain containing protein
NODE_8_lth_969848_136	GPR domain	K00147	proA glutamate-5-semialdehyde dehydrogenase [EC:1.2.1.41]
NODE_8_lth_969848_137	MFS_NepI_like domain containing protein	K03301	TC.AAA ATP:ADP antiporter AAA family
NODE_8_lth_969848_138	TA_like domain containing protein	K01620	ltaE threonine aldolase [EC:4.1.2.48]
NODE_8_lth_969848_139	hypothetical protein
NODE_8_lth_969848_140	hypothetical protein
NODE_8_lth_969848_141	Glucose-6-phosphate dehydrogenase	K00036	G6PD zwf glucose-6-phosphate 1-dehydrogenase [EC:1.1.1.49 1.1.1.363]
NODE_8_lth_969848_142	Bacteroidetes-Associated Carbohydrate-binding Often N-terminal
NODE_8_lth_969848_143	Bacteroidetes-Associated Carbohydrate-binding Often N-terminal
NODE_8_lth_969848_144	TRX_family domain containing protein	K03671	trxA thioredoxin 1
NODE_8_lth_969848_145	SGNH hydrolase-type esterase domain containing protein	K10804	tesA acyl-CoA thioesterase I [EC:3.1.2.- 3.1.1.5]
NODE_8_lth_969848_146	hypothetical protein
NODE_8_lth_969848_147	HD/PDEase domain
NODE_8_lth_969848_148	Chaperone protein Skp	K06142	hlpA ompH outer membrane protein
NODE_8_lth_969848_149	RHOD domain containing protein	K03972	pspE phage shock protein E
NODE_8_lth_969848_150	Radical_SAM domain containing protein
NODE_8_lth_969848_151	Serine-tRNA ligase, type1	K01875	SARS serS seryl-tRNA synthetase [EC:6.1.1.11]
NODE_8_lth_969848_152	Staphylococcal nuclease (SNase-like), OB-fold
NODE_8_lth_969848_153	hypothetical protein
NODE_8_lth_969848_154	PilZ domain containing protein
NODE_8_lth_969848_155	hypothetical protein
NODE_8_lth_969848_156	hypothetical protein
NODE_8_lth_969848_157	FKBP-type peptidyl-prolyl cis-trans isomerase domain containing protein	K03772	fkpA FKBP-type peptidyl-prolyl cis-trans isomerase FkpA [EC:5.2.1.8]
NODE_8_lth_969848_158	FACL_fum10p_like domain containing protein	K01897	ACSL fadD long-chain acyl-CoA synthetase [EC:6.2.1.3]
NODE_8_lth_969848_159	2-methylcitrate synthase/citrate synthase type I	K01659	prpC 2-methylcitrate synthase [EC:2.3.3.5]
NODE_8_lth_969848_160	2-methylisocitrate lyase	K03417	prpB methylisocitrate lyase [EC:4.1.3.30]
NODE_8_lth_969848_161	MmgE/PrpD	K01720	prpD 2-methylcitrate dehydratase [EC:4.2.1.79]
NODE_8_lth_969848_162	crotonase-like domain containing protein	K13767	fadB enoyl-CoA hydratase [EC:4.2.1.17]
NODE_8_lth_969848_163	SIMIBI class G3E GTPase, ArgK/MeaB	K07588	argK LAO/AO transport system kinase [EC:2.7.-.-]
NODE_8_lth_969848_164	Domain of unknown function DUF35, rubredoxin-like zinc ribbon domain, N-terminal	K07068	K07068 uncharacterized protein
NODE_8_lth_969848_165	SCP-x_thiolase domain containing protein	K00626	E2.3.1.9 atoB acetyl-CoA C-acetyltransferase [EC:2.3.1.9]
NODE_8_lth_969848_166	Methylmalonyl-CoA mutase, C-terminal	K01849	E5.4.99.2B mcmA2 methylmalonyl-CoA mutase C-terminal domain [EC:5.4.99.2]
NODE_8_lth_969848_167	metallo-hydrolase-like_MBL-fold domain containing protein	K13075	ahlD aiiA attM blcC N-acyl homoserine lactone hydrolase [EC:3.1.1.81]
NODE_8_lth_969848_168	Methylmalonyl-CoA mutase, alpha chain, catalytic	K01848	E5.4.99.2A mcmA1 methylmalonyl-CoA mutase N-terminal domain [EC:5.4.99.2]
NODE_8_lth_969848_169	3-hydroxyacyl-CoA dehydrogenase, NAD binding	K00074	paaH hbd fadB mmgB 3-hydroxybutyryl-CoA dehydrogenase [EC:1.1.1.157]
NODE_8_lth_969848_170	Thiolase	K00626	E2.3.1.9 atoB acetyl-CoA C-acetyltransferase [EC:2.3.1.9]
NODE_8_lth_969848_171	lipoyl_domain domain containing protein	K00658	DLST sucB 2-oxoglutarate dehydrogenase E2 component (dihydrolipoamide succinyltransferase) [EC:2.3.1.61]
NODE_8_lth_969848_172	TPP_PYR_E1-PDHc-beta_like domain containing protein	K00162	PDHB pdhB pyruvate dehydrogenase E1 component beta subunit [EC:1.2.4.1]
NODE_8_lth_969848_173	TPP_E1_PDC_ADC_BCADC domain containing protein	K00161	PDHA pdhA pyruvate dehydrogenase E1 component alpha subunit [EC:1.2.4.1]
NODE_8_lth_969848_174	hypothetical protein	K00762	pyrE orotate phosphoribosyltransferase [EC:2.4.2.10]
NODE_8_lth_969848_175	Fumarylacetoacetase-like, C-terminal	K16171	faaH fumarylacetoacetate (FAA) hydrolase [EC:3.7.1.2]
NODE_8_lth_969848_176	Homogentisate 1,2-dioxygenase	K00451	HGD hmgA homogentisate 1 2-dioxygenase [EC:1.13.11.5]
NODE_8_lth_969848_177	Glyoxalase/Bleomycin resistance protein/Dioxygenase superfamily	K05606	MCEE epi methylmalonyl-CoA/ethylmalonyl-CoA epimerase [EC:5.1.99.1]
NODE_8_lth_969848_178	Iron-containing redox enzyme	K06137	pqqC pyrroloquinoline-quinone synthase [EC:1.3.3.11]
NODE_8_lth_969848_179	hypothetical protein
NODE_8_lth_969848_180	Aromatic amino acid beta-eliminating lyase/threonine aldolase	K01667	tnaA tryptophanase [EC:4.1.99.1]
NODE_8_lth_969848_181	Acyl-CoA oxidase/dehydrogenase, central domain containing protein	K00257	E1.3.99.-
NODE_8_lth_969848_182	Alcohol dehydrogenase, C-terminal	K00344	qor CRYZ NADPH2:quinone reductase [EC:1.6.5.5]
NODE_8_lth_969848_183	Acyl-CoA oxidase/dehydrogenase, central domain containing protein	K00257	E1.3.99.-
NODE_8_lth_969848_184	Thiolase	K00626	E2.3.1.9 atoB acetyl-CoA C-acetyltransferase [EC:2.3.1.9]
NODE_8_lth_969848_185	crotonase-like domain containing protein	K01782	fadJ 3-hydroxyacyl-CoA dehydrogenase / enoyl-CoA hydratase / 3-hydroxybutyryl-CoA epimerase [EC:1.1.1.35 4.2.1.17 5.1.2.3]
NODE_8_lth_969848_186	FC-FACS_FadD_like domain containing protein	K01897	ACSL fadD long-chain acyl-CoA synthetase [EC:6.2.1.3]
NODE_8_lth_969848_187	FAD dependent oxidoreductase	K00111	glpA glpD glycerol-3-phosphate dehydrogenase [EC:1.1.5.3]
NODE_8_lth_969848_188	Patatin-like phospholipase domain containing protein	K07001	K07001 NTE family protein
NODE_8_lth_969848_189	Glycerophosphodiester phosphodiesterase domain containing protein
NODE_8_lth_969848_190	hypothetical protein
NODE_8_lth_969848_191	Clp protease, ATP-binding subunit ClpX	K03544	clpX CLPX ATP-dependent Clp protease ATP-binding subunit ClpX
NODE_8_lth_969848_192	6-phosphogluconate dehydrogenase, YqeC-type	K00033	PGD gnd gntZ 6-phosphogluconate dehydrogenase [EC:1.1.1.44 1.1.1.343]
NODE_8_lth_969848_193	NBD_sugar-kinase_HSP70_actin domain containing protein	K00886	ppgK polyphosphate glucokinase [EC:2.7.1.63]
NODE_8_lth_969848_194	Glucose-6-phosphate dehydrogenase	K00036	G6PD zwf glucose-6-phosphate 1-dehydrogenase [EC:1.1.1.49 1.1.1.363]
NODE_8_lth_969848_195	Transaldolase type 2	K13810	tal-pgi transaldolase / glucose-6-phosphate isomerase [EC:2.2.1.2 5.3.1.9]
NODE_8_lth_969848_196	Nucleotidyl transferase domain containing protein	K00971	manC cpsB mannose-1-phosphate guanylyltransferase [EC:2.7.7.13]
NODE_8_lth_969848_197	hypothetical protein
NODE_8_lth_969848_198	Pyridine nucleotide-disulphide oxidoreductase, dimerisation domain containing protein	K00322	sthA udhA NAD(P) transhydrogenase [EC:1.6.1.1]
NODE_8_lth_969848_199	hypothetical protein
NODE_8_lth_969848_200	AAA domain containing protein	K15836	fhlA formate hydrogenlyase transcriptional activator
NODE_8_lth_969848_201	Trypsin-like peptidase domain containing protein
NODE_8_lth_969848_202	Protein of unknown function DUF3365
NODE_8_lth_969848_203	hypothetical protein
NODE_8_lth_969848_204	hypothetical protein
NODE_8_lth_969848_205	Transcription regulator LuxR, C-terminal	K02479	K02479 two-component system NarL family response regulator
NODE_8_lth_969848_206	PAS domain	K02668	pilS pehS two-component system NtrC family sensor histidine kinase PilS [EC:2.7.13.3]
NODE_8_lth_969848_207	hypothetical protein
NODE_8_lth_969848_208	hypothetical protein
NODE_8_lth_969848_209	hypothetical protein
NODE_8_lth_969848_210	USP_Like domain containing protein	K06149	uspA universal stress protein A
NODE_8_lth_969848_211	YbaK_like domain containing protein	K19055	prdX proX Ala-tRNA(Pro) deacylase [EC:3.1.1.-]
NODE_8_lth_969848_212	Protein of unknown function DUF3365
NODE_8_lth_969848_213	Flavodoxin-like fold	K00355	NQO1 NAD(P)H dehydrogenase (quinone) [EC:1.6.5.2]
NODE_8_lth_969848_214	ABC transporter-like	K09013	sufC Fe-S cluster assembly ATP-binding protein
NODE_8_lth_969848_215	SUF system FeS cluster assembly, SufBD	K07033	K07033 uncharacterized protein
NODE_8_lth_969848_216	hypothetical protein
NODE_8_lth_969848_217	Signal transduction response regulator, receiver domain	K02479	K02479 two-component system NarL family response regulator
NODE_8_lth_969848_218	Signal transduction response regulator, receiver domain	K02479	K02479 two-component system NarL family response regulator
NODE_8_lth_969848_219	PAS domain	K02480	K02480 two-component system NarL family sensor kinase [EC:2.7.13.3]
NODE_8_lth_969848_220	hypothetical protein
NODE_8_lth_969848_221	hypothetical protein
NODE_8_lth_969848_222	hypothetical protein
NODE_8_lth_969848_223	Chaperone DnaJ	K03686	dnaJ molecular chaperone DnaJ
NODE_8_lth_969848_224	YbhB/YbcL	K06910	K06910 uncharacterized protein
NODE_8_lth_969848_225	M28_like domain containing protein	K19702	E3.4.11.24 aminopeptidase S [EC:3.4.11.24]
NODE_8_lth_969848_226	LPLAT_AGPAT-like domain containing protein	K01897	ACSL fadD long-chain acyl-CoA synthetase [EC:6.2.1.3]
NODE_8_lth_969848_227	hypothetical protein
NODE_8_lth_969848_228	ACD_sHsps-like domain containing protein	K13993	HSP20 HSP20 family protein
NODE_8_lth_969848_229	BON domain containing protein
NODE_8_lth_969848_230	Protein of unknown function DUF1566
NODE_8_lth_969848_231	Protein of unknown function DUF1566
NODE_8_lth_969848_232	Protein of unknown function DUF1566
NODE_8_lth_969848_233	Protein of unknown function DUF1566
NODE_8_lth_969848_234	CBS_pair_arch2_repeat2 domain containing protein
NODE_8_lth_969848_235	hypothetical protein
NODE_8_lth_969848_236	PEP-CTERM protein-sorting domain
NODE_8_lth_969848_237	AmmeMemoRadiSam system radical SAM enzyme	K04069	pflA pflC pflE pyruvate formate lyase activating enzyme [EC:1.97.1.4]
NODE_8_lth_969848_238	RNA 3'-terminal phosphate cyclase type 1	K01974	RTCA rtcA RNA 3'-terminal phosphate cyclase (ATP) [EC:6.5.1.4]
NODE_8_lth_969848_239	PIN_Mut7-C-like domain containing protein	K09122	K09122 uncharacterized protein
NODE_8_lth_969848_240	Protein of unknown function DUF1614
NODE_8_lth_969848_241	Protein of unknown function DUF2934
NODE_8_lth_969848_242	CoA enzyme activase
NODE_8_lth_969848_243	Glyoxalase/fosfomycin resistance/dioxygenase domain containing protein	K06996	K06996 uncharacterized protein
NODE_8_lth_969848_244	GT4_trehalose_phosphorylase domain containing protein	K13057	treT trehalose synthase [EC:2.4.1.245]
NODE_8_lth_969848_245	Protein of unknown function DUF5752
NODE_8_lth_969848_246	Maltooligosyl trehalose synthase	K06044	treY glgY (1->4)-alpha-D-glucan 1-alpha-D-glucosylmutase [EC:5.4.99.15]
NODE_8_lth_969848_247	Glucose-1-phosphate adenylyltransferase	K00975	glgC glucose-1-phosphate adenylyltransferase [EC:2.7.7.27]
NODE_8_lth_969848_248	Malto-oligosyltrehalose trehalohydrolase	K01236	treZ glgZ maltooligosyltrehalose trehalohydrolase [EC:3.2.1.141]
NODE_8_lth_969848_249	Glycogen debranching enzyme, GlgX type	K02438	treX glgX glycogen operon protein [EC:3.2.1.-]
NODE_8_lth_969848_250	ABC_MalK_N domain containing protein	K10112	msmX msmK malK sugC ggtA msiK multiple sugar transport system ATP-binding protein
NODE_8_lth_969848_251	ABC transporter type 1, transmembrane domain MetI-like	K10238	thuG sugB trehalose/maltose transport system permease protein
NODE_8_lth_969848_252	ABC transporter type 1, transmembrane domain MetI-like	K02025	ABC.MS.P multiple sugar transport system permease protein
NODE_8_lth_969848_253	PBP2_TMBP domain containing protein	K02027	ABC.MS.S multiple sugar transport system substrate-binding protein
NODE_8_lth_969848_254	Conserved TM helix
NODE_8_lth_969848_255	Glycosyltransferase 2-like	K13693	gpgS glucosyl-3-phosphoglycerate synthase [EC:2.4.1.266]
NODE_8_lth_969848_256	hypothetical protein	K13693	gpgS glucosyl-3-phosphoglycerate synthase [EC:2.4.1.266]
NODE_8_lth_969848_257	HAD-superfamily hydrolase, superfamily IIB, MPGP	K07026	E3.1.3.70 mannosyl-3-phosphoglycerate phosphatase [EC:3.1.3.70]
NODE_8_lth_969848_258	DNA polymerase IV	K04479	K04479 DNA polymerase IV (archaeal DinB-like DNA polymerase) [EC:2.7.7.7]
NODE_8_lth_969848_259	hypothetical protein
NODE_8_lth_969848_260	Zinc finger, DksA/TraR C4-type	K06204	dksA DnaK suppressor protein
NODE_8_lth_969848_261	hypothetical protein
NODE_8_lth_969848_262	hypothetical protein
NODE_8_lth_969848_263	Sulphur relay, DsrE/F-like protein	K06039	ychN uncharacterized protein involved in oxidation of intracellular sulfur
NODE_8_lth_969848_264	Ribose-phosphate pyrophosphokinase	K00948	PRPS prsA ribose-phosphate pyrophosphokinase [EC:2.7.6.1]
NODE_8_lth_969848_265	RNA-splicing ligase, RtcB	K14415	RTCB rtcB tRNA-splicing ligase RtcB [EC:6.5.1.3]
NODE_8_lth_969848_266	Archease domain containing protein
NODE_8_lth_969848_267	Capsule synthesis protein, CapA	K07282	pgsA capA poly-gamma-glutamate synthesis protein (capsule biosynthesis protein)
NODE_8_lth_969848_268	Domain of unknown function DUF304	K09167	K09167 uncharacterized protein
NODE_8_lth_969848_269	Semialdehyde dehydrogenase, NAD-binding	K03340	dapdh diaminopimelate dehydrogenase [EC:1.4.1.16]
NODE_8_lth_969848_270	Nitroreductase	K19285	nfrA1 FMN reductase (NADPH) [EC:1.5.1.38]
NODE_8_lth_969848_271	hypothetical protein
NODE_8_lth_969848_272	Dodecin	K09165	K09165 uncharacterized protein
NODE_8_lth_969848_273	SpoU-like_rRNA-MTase domain containing protein	K03437	spoU RNA methyltransferase TrmH family
NODE_8_lth_969848_274	hypothetical protein
NODE_8_lth_969848_275	Cro/C1-type helix-turn-helix domain
NODE_8_lth_969848_276	AdoMet_MTases domain containing protein	K06969	rlmI 23S rRNA (cytosine1962-C5)-methyltransferase [EC:2.1.1.191]
NODE_8_lth_969848_277	TPP_PYR_PDC_IPDC_like domain containing protein	K04103	E4.1.1.74 ipdC indolepyruvate decarboxylase [EC:4.1.1.74]
NODE_8_lth_969848_278	HATPase_UhpB-NarQ-NarX-like domain containing protein	K07777	degS two-component system NarL family sensor histidine kinase DegS [EC:2.7.13.3]
NODE_8_lth_969848_279	Signal transduction response regulator, receiver domain	K02479	K02479 two-component system NarL family response regulator
NODE_8_lth_969848_280	Signal transduction response regulator, receiver domain	K02479	K02479 two-component system NarL family response regulator
NODE_8_lth_969848_281	hypothetical protein
NODE_8_lth_969848_282	Signal transduction response regulator, receiver domain	K07669	mprA two-component system OmpR family response regulator MprA
NODE_8_lth_969848_283	Outer membrane efflux protein	K15725	czcC outer membrane protein cobalt-zinc-cadmium efflux system
NODE_8_lth_969848_284	RND efflux pump, membrane fusion protein	K15727	czcB membrane fusion protein cobalt-zinc-cadmium efflux system
NODE_8_lth_969848_285	hypothetical protein
NODE_8_lth_969848_286	Cation efflux system CzcA/CusA/SilA/NccA/HelA/CnrA	K15726	czcA cobalt-zinc-cadmium resistance protein CzcA
NODE_8_lth_969848_287	hypothetical protein
NODE_8_lth_969848_288	HAD-superfamily hydrolase, superfamily IIB, MPGP	K07026	E3.1.3.70 mannosyl-3-phosphoglycerate phosphatase [EC:3.1.3.70]
NODE_8_lth_969848_289	hypothetical protein
NODE_8_lth_969848_290	hypothetical protein
NODE_8_lth_969848_291	PIN_MT3492-like domain containing protein	K07064	K07064 uncharacterized protein
NODE_8_lth_969848_292	hypothetical protein
NODE_8_lth_969848_293	Lipoprotein LPP20-like
NODE_8_lth_969848_294	hypothetical protein	K09859	K09859 uncharacterized protein
NODE_8_lth_969848_295	Penicillin-binding protein activator LpoB	K07337	K07337 penicillin-binding protein activator
NODE_8_lth_969848_296	hypothetical protein
NODE_8_lth_969848_297	hypothetical protein
NODE_8_lth_969848_298	Tetratricopeptide repeat
NODE_8_lth_969848_299	Acetate-CoA ligase	K01895	ACSS acs acetyl-CoA synthetase [EC:6.2.1.1]
NODE_8_lth_969848_300	Tetratricopeptide repeat	K02656	pilF type IV pilus assembly protein PilF
NODE_8_lth_969848_301	hypothetical protein
NODE_8_lth_969848_302	hypothetical protein
NODE_8_lth_969848_303	SnoaL-like domain containing protein	K01822	E5.3.3.1 steroid Delta-isomerase [EC:5.3.3.1]
NODE_8_lth_969848_304	Toxin-antitoxin system, antidote protein, HigA
NODE_8_lth_969848_305	Toxin HigB-1	K07334	higA proteic killer suppression protein
NODE_8_lth_969848_306	Lumazine-binding protein	K00793	ribE RIB5 riboflavin synthase [EC:2.5.1.9]
NODE_8_lth_969848_307	MFS_MdtG_SLC18_like domain containing protein	K08161	mdtG MFS transporter DHA1 family multidrug resistance protein
NODE_8_lth_969848_308	hypothetical protein
NODE_8_lth_969848_309	Esterase, PHB depolymerase	K03932	lpqC polyhydroxybutyrate depolymerase
NODE_8_lth_969848_310	Riboflavin-specific deaminase, C-terminal	K11752	ribD diaminohydroxyphosphoribosylaminopyrimidine deaminase / 5-amino-6-(5-phosphoribosylamino)uracil reductase [EC:3.5.4.26 1.1.1.193]
NODE_8_lth_969848_311	Pyruvate, phosphate dikinase	K01006	ppdK pyruvate orthophosphate dikinase [EC:2.7.9.1]
NODE_8_lth_969848_312	hypothetical protein
NODE_8_lth_969848_313	Glycine-tRNA ligase, beta subunit	K01879	glyS glycyl-tRNA synthetase beta chain [EC:6.1.1.14]
NODE_8_lth_969848_314	Glycine-tRNA ligase, alpha subunit	K01878	glyQ glycyl-tRNA synthetase alpha chain [EC:6.1.1.14]
NODE_8_lth_969848_315	Transcription regulator Rrf2	K17472	cymR Rrf2 family transcriptional regulator cysteine metabolism repressor
NODE_8_lth_969848_316	Thiosulphate/Sulfate-binding protein	K02048	cysP sbp sulfate transport system substrate-binding protein
NODE_8_lth_969848_317	Sulphate ABC transporter permease protein 2	K02046	cysU sulfate transport system permease protein
NODE_8_lth_969848_318	Sulphate ABC transporter permease protein 2	K02047	cysW sulfate transport system permease protein
NODE_8_lth_969848_319	Sulphate transport system permease protein 1	K02045	cysA sulfate transport system ATP-binding protein [EC:3.6.3.25]
NODE_8_lth_969848_320	hypothetical protein
NODE_8_lth_969848_321	HTH_CRP domain containing protein	K01420	fnr CRP/FNR family transcriptional regulator anaerobic regulatory protein
NODE_8_lth_969848_322	CuRO_2_CuNIR domain containing protein	K00368	nirK nitrite reductase (NO-forming) [EC:1.7.2.1]
NODE_8_lth_969848_323	hypothetical protein
NODE_8_lth_969848_324	Cupin 2, conserved barrel
NODE_8_lth_969848_325	Cysteine-rich domain containing protein	K00241	sdhC frdC succinate dehydrogenase / fumarate reductase cytochrome b subunit
NODE_8_lth_969848_326	RRM_HP0827_like domain containing protein	K12891	SFRS2 splicing factor arginine/serine-rich 2
NODE_8_lth_969848_327	GTPase HflX	K03665	hflX GTPase
NODE_8_lth_969848_328	Domain of unknown function DUF5615
NODE_8_lth_969848_329	Protein of unknown function DUF433
NODE_8_lth_969848_330	hypothetical protein
NODE_8_lth_969848_331	Restriction endonuclease type IV, Mrr	K07448	mrr restriction system protein
NODE_8_lth_969848_332	hypothetical protein
NODE_8_lth_969848_333	TPR repeat
NODE_8_lth_969848_334	hypothetical protein
NODE_8_lth_969848_335	PilZ domain containing protein
NODE_8_lth_969848_336	Succinate dehydrogenase/fumarate reductase iron-sulphur protein	K00240	sdhB frdB succinate dehydrogenase / fumarate reductase iron-sulfur subunit [EC:1.3.5.1 1.3.5.4]
NODE_8_lth_969848_337	Peptidase M24	K01262	pepP Xaa-Pro aminopeptidase [EC:3.4.11.9]
NODE_8_lth_969848_338	AsmA
NODE_8_lth_969848_339	MFS_ExuT_GudP_like domain containing protein	K03535	gudP MFS transporter ACS family glucarate transporter
NODE_8_lth_969848_340	cyclophilin domain containing protein	K03768	PPIB ppiB peptidyl-prolyl cis-trans isomerase B (cyclophilin B) [EC:5.2.1.8]
NODE_8_lth_969848_341	NADH:quinone oxidoreductase/Mrp antiporter, membrane subunit	K00341	nuoL NADH-quinone oxidoreductase subunit L [EC:1.6.5.3]
NODE_8_lth_969848_342	Nitrogen regulatory protein PII
NODE_8_lth_969848_343	PAS domain	K07709	zraS hydH two-component system NtrC family sensor histidine kinase HydH [EC:2.7.13.3]
NODE_8_lth_969848_344	Signal transduction response regulator, receiver domain	K07714	atoC two-component system NtrC family response regulator AtoC
NODE_8_lth_969848_345	Type I phosphodiesterase/nucleotide pyrophosphatase/phosphate transferase
NODE_8_lth_969848_346	hypothetical protein
NODE_8_lth_969848_347	hypothetical protein
NODE_8_lth_969848_348	Phosphoadenosine phosphosulphate reductase	K00957	cysD sulfate adenylyltransferase subunit 2 [EC:2.7.7.4]
NODE_8_lth_969848_349	DabA	K09822	K09822 uncharacterized protein
NODE_8_lth_969848_350	IPT domain containing protein
NODE_8_lth_969848_351	YrdC-like domain	K07566	tsaC rimN SUA5 L-threonylcarbamoyladenylate synthase [EC:2.7.7.87]
NODE_8_lth_969848_352	Isopropylmalate dehydrogenase-like domain containing protein	K00030	IDH3 isocitrate dehydrogenase (NAD+) [EC:1.1.1.41]
NODE_8_lth_969848_353	Hypothetical protein TT1725
NODE_8_lth_969848_354	hypothetical protein
NODE_8_lth_969848_355	Domain of unknown function DUF2294
NODE_8_lth_969848_356	hypothetical protein
NODE_8_lth_969848_357	hypothetical protein
NODE_8_lth_969848_358	Outer membrane efflux protein	K15725	czcC outer membrane protein cobalt-zinc-cadmium efflux system
NODE_8_lth_969848_359	RND efflux pump, membrane fusion protein	K15727	czcB membrane fusion protein cobalt-zinc-cadmium efflux system
NODE_8_lth_969848_360	Cation efflux system CzcA/CusA/SilA/NccA/HelA/CnrA	K15726	czcA cobalt-zinc-cadmium resistance protein CzcA
NODE_8_lth_969848_361	hypothetical protein
NODE_8_lth_969848_362	hypothetical protein
NODE_8_lth_969848_363	hypothetical protein
NODE_8_lth_969848_364	Multicopper oxidase, type 3
NODE_8_lth_969848_365	Sulfatase-modifying factor enzyme
NODE_8_lth_969848_366	hypothetical protein
NODE_8_lth_969848_367	AAA domain containing protein	K07713	zraR hydG two-component system NtrC family response regulator HydG
NODE_8_lth_969848_368	AAA domain containing protein	K07713	zraR hydG two-component system NtrC family response regulator HydG
NODE_8_lth_969848_369	HAMP domain	K02482	K02482 two-component system NtrC family sensor kinase [EC:2.7.13.3]
NODE_8_lth_969848_370	Signal transduction response regulator, receiver domain	K07714	atoC two-component system NtrC family response regulator AtoC
NODE_8_lth_969848_371	PAS domain	K07709	zraS hydH two-component system NtrC family sensor histidine kinase HydH [EC:2.7.13.3]
NODE_8_lth_969848_372	RND efflux system, outer membrane lipoprotein, NodT	K18903	oprC opcM outer membrane protein multidrug efflux system
NODE_8_lth_969848_373	RND efflux pump, membrane fusion protein	K03585	acrA mexA adeI smeD mtrC cmeA membrane fusion protein multidrug efflux system
NODE_8_lth_969848_374	Acriflavin resistance protein	K03296	TC.HAE1 hydrophobic/amphiphilic exporter-1 (mainly G- bacteria) HAE1 family
NODE_8_lth_969848_375	Molybdate ABC transporter, substrate-binding protein	K02020	modA molybdate transport system substrate-binding protein
NODE_8_lth_969848_376	Formate/nitrite transporter	K06212	focA formate transporter
NODE_8_lth_969848_377	Drug resistance transporter EmrB-like	K03446	emrB MFS transporter DHA2 family multidrug resistance protein
NODE_8_lth_969848_378	RND efflux system, outer membrane lipoprotein, NodT	K18903	oprC opcM outer membrane protein multidrug efflux system
NODE_8_lth_969848_379	Membrane fusion protein, biotin-lipoyl like domain containing protein	K03543	emrA membrane fusion protein multidrug efflux system
NODE_8_lth_969848_380	hypothetical protein
NODE_8_lth_969848_381	hypothetical protein
NODE_8_lth_969848_382	Signal transduction response regulator, receiver domain	K02490	spo0F two-component system response regulator stage 0 sporulation protein F
NODE_8_lth_969848_383	GGDEF domain	K14051	gmr cyclic di-GMP phosphodiesterase Gmr [EC:3.1.4.52]
NODE_8_lth_969848_384	hypothetical protein
NODE_8_lth_969848_385	Acyltransferase 3	K16568	exoZ exopolysaccharide production protein ExoZ
NODE_8_lth_969848_386	hypothetical protein
NODE_8_lth_969848_387	Domain of unknown function DUF362
NODE_8_lth_969848_388	hypothetical protein
NODE_8_lth_969848_389	Type II secretion system protein GspF domain containing protein	K12511	tadC tight adherence protein C
NODE_8_lth_969848_390	Type II secretion system protein GspF domain containing protein	K12510	tadB tight adherence protein B
NODE_8_lth_969848_391	VirB11-like_ATPase domain containing protein	K02283	cpaF tadA pilus assembly protein CpaF
NODE_8_lth_969848_392	CpaE-like domain containing protein	K02282	cpaE tadZ pilus assembly protein CpaE
NODE_8_lth_969848_393	Putative Flp pilus-assembly TadG-like, N-terminal
NODE_8_lth_969848_394	TadE-like
NODE_8_lth_969848_395	hypothetical protein
NODE_8_lth_969848_396	BON domain containing protein	K02280	cpaC rcpA pilus assembly protein CpaC
NODE_8_lth_969848_397	Pilus formation protein, N-terminal
NODE_8_lth_969848_398	Pilus assembly, Flp-type CpaB	K02279	cpaB rcpC pilus assembly protein CpaB
NODE_8_lth_969848_399	Prepilin type IV endopeptidase, peptidase domain containing protein	K02278	cpaA tadV prepilin peptidase CpaA [EC:3.4.23.43]
NODE_8_lth_969848_400	Flp/Fap pilin component	K02651	flp pilA pilus assembly protein Flp/PilA
NODE_8_lth_969848_401	Flp/Fap pilin component	K02651	flp pilA pilus assembly protein Flp/PilA
NODE_8_lth_969848_402	Flp/Fap pilin component	K02651	flp pilA pilus assembly protein Flp/PilA
NODE_8_lth_969848_403	Tetratricopeptide repeat	K12512	tadD tight adherence protein D
NODE_8_lth_969848_404	Thioredoxin-like fold	K03981	dsbC thiol:disulfide interchange protein DsbC [EC:5.3.4.1]
NODE_8_lth_969848_405	hypothetical protein	K06990	MEMO1 MEMO1 family protein
NODE_8_lth_969848_406	hypothetical protein
NODE_8_lth_969848_407	hypothetical protein
NODE_8_lth_969848_408	hypothetical protein
NODE_8_lth_969848_409	hypothetical protein
NODE_8_lth_969848_410	hypothetical protein
NODE_8_lth_969848_411	Protein MutL
NODE_8_lth_969848_412	hypothetical protein
NODE_8_lth_969848_413	Glycerol-3-phosphate acyltransferase, PlsY	K08591	plsY glycerol-3-phosphate acyltransferase PlsY [EC:2.3.1.15]
NODE_8_lth_969848_414	CDP-diacylglycerol--glycerol-3-phosphate 3-phosphatidyltransferase	K00995	pgsA PGS1 CDP-diacylglycerol--glycerol-3-phosphate 3-phosphatidyltransferase [EC:2.7.8.5]
NODE_8_lth_969848_415	Phosphosugar isomerase, KdsD/KpsF-type	K06041	kdsD kpsF arabinose-5-phosphate isomerase [EC:5.3.1.13]
NODE_8_lth_969848_416	3-deoxy-8-phosphooctulonate synthase	K01627	kdsA 2-dehydro-3-deoxyphosphooctonate aldolase (KDO 8-P synthase) [EC:2.5.1.55]
NODE_8_lth_969848_417	CTP synthase	K01937	pyrG CTPS CTP synthase [EC:6.3.4.2]
NODE_8_lth_969848_418	3-deoxy-D-manno-octulosonate cytidylyltransferase	K00979	kdsB 3-deoxy-manno-octulosonate cytidylyltransferase (CMP-KDO synthetase) [EC:2.7.7.38]
NODE_8_lth_969848_419	RfaE bifunctional protein, domain I	K03272	gmhC hldE waaE rfaE D-beta-D-heptose 7-phosphate kinase / D-beta-D-heptose 1-phosphate adenosyltransferase [EC:2.7.1.167 2.7.7.70]
NODE_8_lth_969848_420	Peptidase S26A, signal peptidase I	K03100	lepB TPP signal peptidase I [EC:3.4.21.89]
NODE_8_lth_969848_421	Elongation factor 4	K03596	lepA GTP-binding protein LepA
NODE_8_lth_969848_422	Adenosylmethionine--8-amino-7-oxononanoate aminotransferase BioA	K19563	bioA bioK lysine---8-amino-7-oxononanoate aminotransferase [EC:2.6.1.105]
NODE_8_lth_969848_423	FAD dependent oxidoreductase	K15736	lhgO L-2-hydroxyglutarate oxidase [EC:1.1.3.-]
NODE_8_lth_969848_424	hypothetical protein
NODE_8_lth_969848_425	hypothetical protein
NODE_8_lth_969848_426	Protein of unknown function DUF4403
NODE_8_lth_969848_427	hypothetical protein
NODE_8_lth_969848_428	hypothetical protein
NODE_8_lth_969848_429	Lecithin:cholesterol/ phospholipid:diacylglycerol acyltransferase
NODE_8_lth_969848_430	Domain of unknown function DUF306, Meta/HslJ	K03668	hslJ heat shock protein HslJ
NODE_8_lth_969848_431	Protein of unknown function DUF481	K07283	ydiY putative salt-induced outer membrane protein
NODE_8_lth_969848_432	hypothetical protein
NODE_8_lth_969848_433	Domain of unknown function DUF1214
NODE_8_lth_969848_434	PAS_like domain containing protein	K01130	E3.1.6.1 aslA arylsulfatase [EC:3.1.6.1]
NODE_8_lth_969848_435	ARS_like domain containing protein	K01130	E3.1.6.1 aslA arylsulfatase [EC:3.1.6.1]
NODE_8_lth_969848_436	Protein of unknown function DUF2252
NODE_8_lth_969848_437	PAS_like domain containing protein	K01130	E3.1.6.1 aslA arylsulfatase [EC:3.1.6.1]
NODE_8_lth_969848_438	Sulfatase-modifying factor enzyme	K13444	SUMF1 FGE sulfatase modifying factor 1
NODE_8_lth_969848_439	hypothetical protein
NODE_8_lth_969848_440	Tetratricopeptide repeat
NODE_8_lth_969848_441	hypothetical protein
NODE_8_lth_969848_442	hypothetical protein
NODE_8_lth_969848_443	hypothetical protein
NODE_8_lth_969848_444	hypothetical protein
NODE_8_lth_969848_445	Putative beta-barrel porin-2, OmpL-like. bbp2
NODE_8_lth_969848_446	Patatin-like phospholipase domain containing protein	K07001	K07001 NTE family protein
NODE_8_lth_969848_447	hypothetical protein
NODE_8_lth_969848_448	Patatin-like phospholipase domain containing protein	K07001	K07001 NTE family protein
NODE_8_lth_969848_449	M48C_bepA_like domain containing protein
NODE_8_lth_969848_450	hypothetical protein
NODE_8_lth_969848_451	Ribose 5-phosphate isomerase B	K01808	rpiB ribose 5-phosphate isomerase B [EC:5.3.1.6]
NODE_8_lth_969848_452	Polyphosphate kinase 2, PA0141
NODE_8_lth_969848_453	Glycogen/starch/alpha-glucan phosphorylase	K00688	E2.4.1.1 glgP PYG starch phosphorylase [EC:2.4.1.1]
NODE_8_lth_969848_454	Glycogen debranching enzyme, GlgX type	K02438	treX glgX glycogen operon protein [EC:3.2.1.-]
NODE_8_lth_969848_455	Probable phosphoketolase	K01621	xfp xpk xylulose-5-phosphate/fructose-6-phosphate phosphoketolase [EC:4.1.2.9 4.1.2.22]
NODE_8_lth_969848_456	Acetate/propionate kinase	K00925	ackA acetate kinase [EC:2.7.2.1]
NODE_8_lth_969848_457	FBP_aldolase_I_a domain containing protein	K01623	ALDO fructose-bisphosphate aldolase class I [EC:4.1.2.13]
NODE_8_lth_969848_458	Pyrophosphate-dependent phosphofructokinase TM0289 type	K00850	pfkA PFK 6-phosphofructokinase 1 [EC:2.7.1.11]
NODE_8_lth_969848_459	ATP synthase, F1 complex, gamma subunit	K02115	ATPF1G atpG F-type H+-transporting ATPase subunit gamma
NODE_8_lth_969848_460	Cation/H+ exchanger
NODE_8_lth_969848_461	USP_Like domain containing protein
NODE_8_lth_969848_462	RND efflux system, outer membrane lipoprotein, NodT	K18139	oprM emhC ttgC cusC adeK smeF mtrE cmeC gesC outer membrane protein multidrug efflux system
NODE_8_lth_969848_463	Hydrophobe/amphiphile efflux-1 HAE1	K18299	mexF multidrug efflux pump
NODE_8_lth_969848_464	RND efflux pump, membrane fusion protein	K03585	acrA mexA adeI smeD mtrC cmeA membrane fusion protein multidrug efflux system
NODE_8_lth_969848_465	hypothetical protein
NODE_8_lth_969848_466	Alpha/beta hydrolase fold-1
NODE_8_lth_969848_467	hypothetical protein
NODE_8_lth_969848_468	Domain of unknown function DUF4105
NODE_8_lth_969848_469	Protein of unknown function DUF3313
NODE_8_lth_969848_470	hypothetical protein
NODE_8_lth_969848_471	hypothetical protein
NODE_8_lth_969848_472	hypothetical protein
NODE_8_lth_969848_473	hypothetical protein
NODE_8_lth_969848_474	Protein of unknown function DUF3015
NODE_8_lth_969848_475	Patatin-like phospholipase domain containing protein	K07001	K07001 NTE family protein
NODE_8_lth_969848_476	hypothetical protein	K02051	ABC.SN.S NitT/TauT family transport system substrate-binding protein
NODE_8_lth_969848_477	Rhodanese-like domain containing protein	K01011	TST MPST sseA thiosulfate/3-mercaptopyruvate sulfurtransferase [EC:2.8.1.1 2.8.1.2]
NODE_8_lth_969848_478	Outer membrane protein transport protein (OMPP1/FadL/TodX)	K06076	fadL long-chain fatty acid transport protein
NODE_8_lth_969848_479	SYLF domain containing protein
NODE_8_lth_969848_480	hypothetical protein
NODE_8_lth_969848_481	SWEET sugar transporter	K15383	K15383 MtN3 and saliva related transmembrane protein
NODE_8_lth_969848_482	AmyAc_1 domain containing protein
NODE_8_lth_969848_483	hypothetical protein
NODE_8_lth_969848_484	glucose_DH domain containing protein	K18125	ssgdh aldose 1-dehydrogenase [NAD(P)+] [EC:1.1.1.359]
NODE_8_lth_969848_485	SMP-30/Gluconolactonase/LRE-like region	K01053	E3.1.1.17 gnl RGN gluconolactonase [EC:3.1.1.17]
NODE_8_lth_969848_486	Glycosyl hydrolase family 63, C-terminal
NODE_8_lth_969848_487	LOG family	K06966	K06966 uncharacterized protein
NODE_8_lth_969848_488	Transketolase, bacterial-like	K00615	E2.2.1.1 tktA tktB transketolase [EC:2.2.1.1]
NODE_8_lth_969848_489	6-phosphogluconolactonase, DevB-type	K01057	PGLS pgl devB 6-phosphogluconolactonase [EC:3.1.1.31]
NODE_8_lth_969848_490	6-phosphogluconate dehydrogenase, YqeC-type	K00033	PGD gnd gntZ 6-phosphogluconate dehydrogenase [EC:1.1.1.44 1.1.1.343]
NODE_8_lth_969848_491	Phosphoglucose isomerase (PGI)	K01810	GPI pgi glucose-6-phosphate isomerase [EC:5.3.1.9]
NODE_8_lth_969848_492	Pyridine nucleotide-disulphide oxidoreductase, dimerisation domain containing protein	K17870	nox1 NADH oxidase (H2O2-forming) [EC:1.6.3.3]
NODE_8_lth_969848_493	Mechanosensitive ion channel MscS	K16052	ynaI mscMJ MSL MscS family membrane protein
NODE_8_lth_969848_494	hypothetical protein
NODE_8_lth_969848_495	Domain of unknown function DUF4136
NODE_8_lth_969848_496	Glycine zipper domain containing protein
NODE_8_lth_969848_497	hypothetical protein
NODE_8_lth_969848_498	SYLF domain containing protein
NODE_8_lth_969848_499	SAM-dependent chlorinase/fluorinase	K09134	flA adenosyl-fluoride synthase [EC:2.5.1.63]
NODE_8_lth_969848_500	Transcription elongation factor GreA	K03624	greA transcription elongation factor GreA
NODE_8_lth_969848_501	Carbamoyl-phosphate synthase, large subunit	K01955	carB CPA2 carbamoyl-phosphate synthase large subunit [EC:6.3.5.5]
NODE_8_lth_969848_502	M48C_Oma1_like domain containing protein	K07387	K07387 putative metalloprotease [EC:3.4.24.-]
NODE_8_lth_969848_503	Peptidase S49, SppA	K04773	sppA protease IV [EC:3.4.21.-]
NODE_8_lth_969848_504	Carbamoyl-phosphate synthase, small subunit	K01956	carA CPA1 carbamoyl-phosphate synthase small subunit [EC:6.3.5.5]
NODE_8_lth_969848_505	hypothetical protein
NODE_8_lth_969848_506	hypothetical protein	K01465	URA4 pyrC dihydroorotase [EC:3.5.2.3]
NODE_8_lth_969848_507	Aspartate carbamoyltransferase	K00609	pyrB PYR2 aspartate carbamoyltransferase catalytic subunit [EC:2.1.3.2]
NODE_8_lth_969848_508	Bifunctional protein PyrR	K02825	pyrR pyrimidine operon attenuation protein / uracil phosphoribosyltransferase [EC:2.4.2.9]
NODE_8_lth_969848_509	hypothetical protein
NODE_8_lth_969848_510	DSP_laforin-like domain containing protein
NODE_8_lth_969848_511	GPR domain	K00147	proA glutamate-5-semialdehyde dehydrogenase [EC:1.2.1.41]
NODE_8_lth_969848_512	UGD_SDR_e domain containing protein	K01710	E4.2.1.46 rfbB rffG dTDP-glucose 4 6-dehydratase [EC:4.2.1.46]
NODE_8_lth_969848_513	UDP-glucose/GDP-mannose dehydrogenase	K02474	wbpO UDP-N-acetyl-D-galactosamine dehydrogenase [EC:1.1.1.-]
NODE_8_lth_969848_514	Tetratricopeptide repeat	K08309	slt soluble lytic murein transglycosylase [EC:3.2.1.-]
NODE_8_lth_969848_515	PDZ domain containing protein	K07387	K07387 putative metalloprotease [EC:3.4.24.-]
NODE_8_lth_969848_516	PEP-CTERM protein-sorting domain
NODE_8_lth_969848_517	PEP-CTERM protein-sorting domain
NODE_8_lth_969848_518	NHL domain containing protein
NODE_8_lth_969848_519	PEP-CTERM protein-sorting domain
NODE_8_lth_969848_520	Signal transduction response regulator, PEP-CTERM system, putative	K02481	K02481 two-component system NtrC family response regulator
NODE_8_lth_969848_521	Signal transduction histidine kinase, PEP-CTERM system, putative	K07646	kdpD two-component system OmpR family sensor histidine kinase KdpD [EC:2.7.13.3]
NODE_8_lth_969848_522	hypothetical protein
NODE_8_lth_969848_523	Putative Ig domain containing protein
NODE_8_lth_969848_524	Hexapeptide repeat	K00640	cysE serine O-acetyltransferase [EC:2.3.1.30]
NODE_8_lth_969848_525	hypothetical protein
NODE_8_lth_969848_526	SGNH_hydrolase domain containing protein
NODE_8_lth_969848_527	hypothetical protein
NODE_8_lth_969848_528	hypothetical protein
NODE_8_lth_969848_529	Carbamoyltransferase	K00612	E2.1.3.- carbamoyltransferase [EC:2.1.3.-]
NODE_8_lth_969848_530	GT4_MtfB-like domain containing protein
NODE_8_lth_969848_531	LbH_SAT domain containing protein	K00640	cysE serine O-acetyltransferase [EC:2.3.1.30]
NODE_8_lth_969848_532	Domain of unknown function DUF218
NODE_8_lth_969848_533	SGNH hydrolase-type esterase domain containing protein
NODE_8_lth_969848_534	NAD-dependent epimerase/dehydratase
NODE_8_lth_969848_535	Asparagine synthase, glutamine-hydrolyzing	K01953	asnB ASNS asparagine synthase (glutamine-hydrolysing) [EC:6.3.5.4]
NODE_8_lth_969848_536	PaaK domain containing protein	K01912	paaK phenylacetate-CoA ligase [EC:6.2.1.30]
NODE_8_lth_969848_537	GT4_PimA-like domain containing protein	K08256	pimA phosphatidylinositol alpha-mannosyltransferase [EC:2.4.1.57]
NODE_8_lth_969848_538	GT4_PimA-like domain containing protein	K16150	K16150 glycogen(starch) synthase [EC:2.4.1.11]
NODE_8_lth_969848_539	GT4_PimA-like domain containing protein	K16150	K16150 glycogen(starch) synthase [EC:2.4.1.11]
NODE_8_lth_969848_540	SGNH_hydrolase domain containing protein
NODE_8_lth_969848_541	O-antigen ligase-related	K18814	ictB putative inorganic carbon (hco3(-)) transporter
NODE_8_lth_969848_542	GT4_CapM-like domain containing protein	K16150	K16150 glycogen(starch) synthase [EC:2.4.1.11]
NODE_8_lth_969848_543	GT4_PimA-like domain containing protein	K12989	lpcC mannosyltransferase [EC:2.4.1.-]
NODE_8_lth_969848_544	MATE_tuaB_like domain containing protein	K03328	TC.PST polysaccharide transporter PST family
NODE_8_lth_969848_545	Phosphotyrosine protein phosphatase I
NODE_8_lth_969848_546	hypothetical protein	K07397	yhfA putative redox protein
NODE_8_lth_969848_547	Serine aminopeptidase, S33	K06889	K06889 uncharacterized protein
NODE_8_lth_969848_548	CESA_like_1 domain containing protein	K11936	pgaC poly-beta-1 6-N-acetyl-D-glucosamine synthase [EC:2.4.1.-]
NODE_8_lth_969848_549	ATP-grasp in the biosynthetic pathway with Ter operon	K01955	carB CPA2 carbamoyl-phosphate synthase large subunit [EC:6.3.5.5]
NODE_8_lth_969848_550	CE4_NodB_like_5s_6s domain containing protein
NODE_8_lth_969848_551	hypothetical protein
NODE_8_lth_969848_552	BioF2-like, acetyltransferase domain containing protein
NODE_8_lth_969848_553	BioF2-like, acetyltransferase domain containing protein
NODE_8_lth_969848_554	Glyco_tranf_GTA_type domain containing protein	K07011	K07011 uncharacterized protein
NODE_8_lth_969848_555	BioF2-like, acetyltransferase domain containing protein
NODE_8_lth_969848_556	DegT/DnrJ/EryC1/StrS aminotransferase	K12452	ascC ddhC rfbH CDP-4-dehydro-6-deoxyglucose reductase E1 [EC:1.17.1.1]
NODE_8_lth_969848_557	PEP-CTERM system-associated, FemAB-related
NODE_8_lth_969848_558	hypothetical protein
NODE_8_lth_969848_559	Exosortase, EpsH-like
NODE_8_lth_969848_560	NAD(+) synthetase	K01916	nadE NAD+ synthase [EC:6.3.1.5]
NODE_8_lth_969848_561	FC-FACS_FadD_like domain containing protein
NODE_8_lth_969848_562	Phosphopantetheine binding ACP domain containing protein	K02078	acpP acyl carrier protein
NODE_8_lth_969848_563	Asparagine synthase, glutamine-hydrolyzing	K01953	asnB ASNS asparagine synthase (glutamine-hydrolysing) [EC:6.3.5.4]
NODE_8_lth_969848_564	NusG, N-terminal	K05785	rfaH transcriptional antiterminator RfaH
NODE_8_lth_969848_565	PEP-CTERM locus, polysaccharide deactylase
NODE_8_lth_969848_566	Exopolysaccharide biosynthesis polyprenyl glycosylphosphotransferase	K03606	wcaJ putative colanic acid biosysnthesis UDP-glucose lipid carrier transferase
NODE_8_lth_969848_567	PEP-CTERM locus polysaccharide chain length determinant	K16692	etk-wzc tyrosine-protein kinase Etk/Wzc [EC:2.7.10.-]
NODE_8_lth_969848_568	hypothetical protein
NODE_8_lth_969848_569	Soluble ligand binding domain containing protein	K01991	ABC-2.OM wza polysaccharide export outer membrane protein
NODE_8_lth_969848_570	Polysaccharide export protein	K01991	ABC-2.OM wza polysaccharide export outer membrane protein
NODE_8_lth_969848_571	PilZ domain containing protein
NODE_8_lth_969848_572	Transcription regulator LuxR, C-terminal
NODE_8_lth_969848_573	hypothetical protein
NODE_8_lth_969848_574	Bacterial/plant glycogen synthase	K00703	E2.4.1.21 glgA starch synthase [EC:2.4.1.21]
NODE_8_lth_969848_575	hypothetical protein
NODE_8_lth_969848_576	Gamma-butyrobetaine hydroxylase-like, N-terminal
NODE_8_lth_969848_577	Recombination protein O, RecO	K03584	recO DNA repair protein RecO (recombination protein O)
NODE_8_lth_969848_578	Magnesium transporter MgtE	K06213	mgtE magnesium transporter
NODE_8_lth_969848_579	Small GTP-binding protein domain	K03595	era GTPase
NODE_8_lth_969848_580	MFS_GLUT6_8_Class3_like domain containing protein	K05589	ftsB cell division protein FtsB
NODE_8_lth_969848_581	Enolase	K01689	ENO eno enolase [EC:4.2.1.11]
NODE_8_lth_969848_582	Aspartyl/glutamyl-tRNA(Asn/Gln) amidotransferase, B subunit	K02434	gatB PET112 aspartyl-tRNA(Asn)/glutamyl-tRNA(Gln) amidotransferase subunit B [EC:6.3.5.6 6.3.5.7]
NODE_8_lth_969848_583	Uncharacterised protein family YtxH
NODE_8_lth_969848_584	Uncharacterised protein family UPF0478
NODE_8_lth_969848_585	Glutamyl-tRNA(Gln) amidotransferase A subunit	K02433	gatA QRSL1 aspartyl-tRNA(Asn)/glutamyl-tRNA(Gln) amidotransferase subunit A [EC:6.3.5.6 6.3.5.7]
NODE_8_lth_969848_586	Aspartate decarboxylase	K01579	panD aspartate 1-decarboxylase [EC:4.1.1.11]
NODE_8_lth_969848_587	Glu-tRNAGln amidotransferase C subunit	K02435	gatC GATC aspartyl-tRNA(Asn)/glutamyl-tRNA(Gln) amidotransferase subunit C [EC:6.3.5.6 6.3.5.7]
NODE_8_lth_969848_588	Glucosamine-fructose-6-phosphate aminotransferase, isomerising	K00820	glmS GFPT glucosamine--fructose-6-phosphate aminotransferase (isomerizing) [EC:2.6.1.16]
NODE_8_lth_969848_589	Bifunctional UDP-N-acetylglucosamine pyrophosphorylase/glucosamine-1-phosphate N-acetyltransferase	K04042	glmU bifunctional UDP-N-acetylglucosamine pyrophosphorylase / Glucosamine-1-phosphate N-acetyltransferase [EC:2.7.7.23 2.3.1.157]
NODE_8_lth_969848_590	Protein of unknown function DUF502
NODE_8_lth_969848_591	NadR/Ttd14, AAA domain containing protein
NODE_8_lth_969848_592	Signal transduction response regulator, receiver domain	K02490	spo0F two-component system response regulator stage 0 sporulation protein F
NODE_8_lth_969848_593	DNA polymerase III, delta prime subunit	K02341	DPO3D2 holB DNA polymerase III subunit delta' [EC:2.7.7.7]
NODE_8_lth_969848_594	Methionyl-tRNA synthetase, beta subunit, C-terminal	K01874	MARS metG methionyl-tRNA synthetase [EC:6.1.1.10]
NODE_8_lth_969848_595	hypothetical protein
NODE_8_lth_969848_596	Cation efflux protein	K16264	czcD zitB cobalt-zinc-cadmium efflux system protein
NODE_8_lth_969848_597	CobW-like domain containing protein	K02234	cobW cobalamin biosynthesis protein CobW
NODE_8_lth_969848_598	PAS domain	K13587	cckA two-component system cell cycle sensor histidine kinase and response regulator CckA [EC:2.7.13.3]
NODE_8_lth_969848_599	Phosphatidic acid phosphatase type 2/haloperoxidase	K19302	bcrC undecaprenyl-diphosphatase [EC:3.6.1.27]
NODE_8_lth_969848_600	TonB, C-terminal	K03832	tonB periplasmic protein TonB
NODE_8_lth_969848_601	TonB-dependent receptor-like, beta-barrel	K02014	TC.FEV.OM iron complex outermembrane recepter protein
NODE_8_lth_969848_602	hypothetical protein
NODE_8_lth_969848_603	DHAP synthase, class 1	K01626	E2.5.1.54 aroF aroG aroH 3-deoxy-7-phosphoheptulonate synthase [EC:2.5.1.54]
NODE_8_lth_969848_604	Uncharacterised hydrolase TatD-type	K03424	tatD TatD DNase family protein [EC:3.1.21.-]
NODE_8_lth_969848_605	PIN_YacP-like domain containing protein	K06962	K06962 uncharacterized protein
NODE_8_lth_969848_606	N-acetylmuramoyl-L-alanine amidase, catalytic domain	K01448	E3.5.1.28B amiA amiB amiC N-acetylmuramoyl-L-alanine amidase [EC:3.5.1.28]
NODE_8_lth_969848_607	Pseudouridine synthase I, TruA	K06173	truA PUS1 tRNA pseudouridine38-40 synthase [EC:5.4.99.12]
NODE_8_lth_969848_608	Serine O-acetyltransferase	K00640	cysE serine O-acetyltransferase [EC:2.3.1.30]
NODE_8_lth_969848_609	2-C-methyl-D-erythritol 2,4-cyclodiphosphate synthase	K01770	ispF 2-C-methyl-D-erythritol 2 4-cyclodiphosphate synthase [EC:4.6.1.12]
NODE_8_lth_969848_610	2-C-methyl-D-erythritol 4-phosphate cytidylyltransferase	K00991	ispD 2-C-methyl-D-erythritol 4-phosphate cytidylyltransferase [EC:2.7.7.60]
NODE_8_lth_969848_611	PIN_YacL-like domain containing protein
NODE_8_lth_969848_612	Peptidase S1C, Do	K04771	degP htrA serine protease Do [EC:3.4.21.107]
NODE_8_lth_969848_613	Aldolase FbaB-like, archaeal-type	K11645	fbaB fructose-bisphosphate aldolase class I [EC:4.1.2.13]
NODE_8_lth_969848_614	Fructose-1,6-bisphosphatase class 1	K03841	FBP fbp fructose-1 6-bisphosphatase I [EC:3.1.3.11]
NODE_8_lth_969848_615	Protein of unknown function DUF3108
NODE_8_lth_969848_616	PMM_PGM domain containing protein	K15778	pmm-pgm phosphomannomutase / phosphoglucomutase [EC:5.4.2.8 5.4.2.2]
NODE_8_lth_969848_617	Mannose-1-phosphate guanylyltransferase/mannose-6-phosphate isomerase	K16011	algA xanB rfbA mannose-1-phosphate guanylyltransferase / mannose-6-phosphate isomerase [EC:2.7.7.13 5.3.1.8]
NODE_8_lth_969848_618	KdsC family	K03270	kdsC 3-deoxy-D-manno-octulosonate 8-phosphate phosphatase (KDO 8-P phosphatase) [EC:3.1.3.45]
NODE_8_lth_969848_619	hypothetical protein
NODE_8_lth_969848_620	dTDP-glucose 4,6-dehydratase	K01710	E4.2.1.46 rfbB rffG dTDP-glucose 4 6-dehydratase [EC:4.2.1.46]
NODE_8_lth_969848_621	Polysaccharide biosynthesis protein, CapD-like domain	K13013	wbqV O-antigen biosynthesis protein WbqV
NODE_8_lth_969848_622	GT4_PimA-like domain containing protein	K02844	waaG rfaG UDP-glucose:(heptosyl)LPS alpha-1 3-glucosyltransferase [EC:2.4.1.-]
NODE_8_lth_969848_623	AdoMet_MTases domain containing protein	K00568	ubiG 2-polyprenyl-6-hydroxyphenyl methylase / 3-demethylubiquinone-9 3-methyltransferase [EC:2.1.1.222 2.1.1.64]
NODE_8_lth_969848_624	GT2_Chondriotin_Pol_N domain containing protein	K07011	K07011 uncharacterized protein
NODE_8_lth_969848_625	Beta4Glucosyltransferase domain containing protein	K12984	waaE kdtX (heptosyl)LPS beta-1 4-glucosyltransferase [EC:2.4.1.-]
NODE_8_lth_969848_626	O-antigen ligase-related	K02847	waaL rfaL O-antigen ligase [EC:2.4.1.-]
NODE_8_lth_969848_627	Glycosyl transferase, family 25	K07270	K07270 glycosyl transferase family 25
NODE_8_lth_969848_628	GT_WbpL_WbcO_like domain containing protein	K13007	wbpL Fuc2NAc and GlcNAc transferase [EC:2.4.1.-]
NODE_8_lth_969848_629	NAD-dependent epimerase/dehydratase	K01784	galE GALE UDP-glucose 4-epimerase [EC:5.1.3.2]
NODE_8_lth_969848_630	UDP-N-acetylglucosamine 2-epimerase WecB-like	K01791	wecB UDP-N-acetylglucosamine 2-epimerase (non-hydrolysing) [EC:5.1.3.14]
NODE_8_lth_969848_631	NAD-dependent epimerase/dehydratase	K19068	wbjC UDP-2-acetamido-2 6-beta-L-arabino-hexul-4-ose reductase [EC:1.1.1.367]
NODE_8_lth_969848_632	Polysaccharide biosynthesis protein, CapD-like domain	K17716	capD UDP-glucose 4-epimerase [EC:5.1.3.2]
NODE_8_lth_969848_633	GT4_WbuB-like domain containing protein	K03208	wcaI colanic acid biosynthesis glycosyl transferase WcaI
NODE_8_lth_969848_634	GT4_Bme6-like domain containing protein	K08256	pimA phosphatidylinositol alpha-mannosyltransferase [EC:2.4.1.57]
NODE_8_lth_969848_635	hypothetical protein
NODE_8_lth_969848_636	GT4_WbuB-like domain containing protein
NODE_8_lth_969848_637	Asparagine synthase, glutamine-hydrolyzing	K01953	asnB ASNS asparagine synthase (glutamine-hydrolysing) [EC:6.3.5.4]
NODE_8_lth_969848_638	GT4_PimA-like domain containing protein	K13668	pimB phosphatidylinositol alpha-1 6-mannosyltransferase [EC:2.4.1.-]
NODE_8_lth_969848_639	ABC_6TM_exporters domain containing protein	K11085	msbA ATP-binding cassette subfamily B bacterial MsbA [EC:3.6.3.-]
NODE_8_lth_969848_640	hypothetical protein
NODE_8_lth_969848_641	LbH_MAT_like domain containing protein	K00661	maa maltose O-acetyltransferase [EC:2.3.1.79]
NODE_8_lth_969848_642	hypothetical protein
NODE_8_lth_969848_643	hypothetical protein
NODE_8_lth_969848_644	GH130 domain containing protein
NODE_8_lth_969848_645	AdoMet_MTases domain containing protein
NODE_8_lth_969848_646	Sialic acid O-acyltransferase NeuD-like	K13006	wbqR UDP-perosamine 4-acetyltransferase [EC:2.3.1.-]
NODE_8_lth_969848_647	BioF2-like, acetyltransferase domain containing protein
NODE_8_lth_969848_648	Asparagine synthase, glutamine-hydrolyzing	K01953	asnB ASNS asparagine synthase (glutamine-hydrolysing) [EC:6.3.5.4]
NODE_8_lth_969848_649	DegT/DnrJ/EryC1/StrS aminotransferase	K13010	per rfbE perosamine synthetase [EC:2.6.1.102]
NODE_8_lth_969848_650	NAD-dependent epimerase/dehydratase	K01784	galE GALE UDP-glucose 4-epimerase [EC:5.1.3.2]
NODE_8_lth_969848_651	DegT/DnrJ/EryC1/StrS aminotransferase	K13017	wbpE wlbC UDP-2-acetamido-2-deoxy-ribo-hexuluronate aminotransferase [EC:2.6.1.98]
NODE_8_lth_969848_652	LbH_WxcM_N_like domain containing protein	K18855	E1.1.1.374 UDP-N-acetylglucosamine 3-dehydrogenase [EC:1.1.1.374]
NODE_8_lth_969848_653	NGN_SP_TaA domain containing protein	K05785	rfaH transcriptional antiterminator RfaH
NODE_8_lth_969848_654	Winged helix-turn-helix DNA-binding
NODE_8_lth_969848_655	GT9_LPS_heptosyltransferase domain containing protein	K02843	waaF rfaF heptosyltransferase II [EC:2.4.-.-]
NODE_8_lth_969848_656	GT4_CapM-like domain containing protein	K16150	K16150 glycogen(starch) synthase [EC:2.4.1.11]
NODE_8_lth_969848_657	ADP-heptose--LPS heptosyltransferase 2	K02843	waaF rfaF heptosyltransferase II [EC:2.4.-.-]
NODE_8_lth_969848_658	ADP-heptose--LPS heptosyltransferase 2	K02843	waaF rfaF heptosyltransferase II [EC:2.4.-.-]
NODE_8_lth_969848_659	Tetraacyldisaccharide 4'-kinase	K00912	lpxK tetraacyldisaccharide 4'-kinase [EC:2.7.1.130]
NODE_8_lth_969848_660	3-deoxy-D-manno-octulosonic-acid transferase, N-terminal	K02527	kdtA waaA 3-deoxy-D-manno-octulosonic-acid transferase [EC:2.4.99.12 2.4.99.13 2.4.99.14 2.4.99.15]
NODE_8_lth_969848_661	Domain of unknown function DUF374	K09778	K09778 uncharacterized protein
NODE_8_lth_969848_662	ABC transporter, lipid A export, MsbA	K11085	msbA ATP-binding cassette subfamily B bacterial MsbA [EC:3.6.3.-]
NODE_8_lth_969848_663	Glycosyl transferase, family 19	K00748	lpxB lipid-A-disaccharide synthase [EC:2.4.1.182]
NODE_8_lth_969848_664	Oxidoreductase, N-terminal	K18855	E1.1.1.374 UDP-N-acetylglucosamine 3-dehydrogenase [EC:1.1.1.374]
NODE_8_lth_969848_665	LpxI, C-terminal	K09949	K09949 uncharacterized protein
NODE_8_lth_969848_666	Acyl-[acyl-carrier-protein]--UDP-N- acetylglucosamine O-acyltransferase	K00677	lpxA UDP-N-acetylglucosamine acyltransferase [EC:2.3.1.129]
NODE_8_lth_969848_667	Beta-hydroxyacyl-(acyl-carrier-protein) dehydratase FabZ	K02372	fabZ 3-hydroxyacyl-[acyl-carrier-protein] dehydratase [EC:4.2.1.59]
NODE_8_lth_969848_668	Chaperone protein Skp	K06142	hlpA ompH outer membrane protein
NODE_8_lth_969848_669	Chaperone protein Skp	K06142	hlpA ompH outer membrane protein
NODE_8_lth_969848_670	Outer membrane protein assembly factor BamA	K07277	SAM50 TOB55 bamA outer membrane protein insertion porin family
NODE_8_lth_969848_671	UTP--glucose-1-phosphate uridylyltransferase, bacterial/archaeal-type	K00963	UGP2 galU galF UTP--glucose-1-phosphate uridylyltransferase [EC:2.7.7.9]
NODE_8_lth_969848_672	Lon protease, bacterial/eukaryotic-type	K01338	lon ATP-dependent Lon protease [EC:3.4.21.53]
NODE_8_lth_969848_673	Thiamine-monophosphate kinase	K00946	thiL thiamine-monophosphate kinase [EC:2.7.4.16]
NODE_8_lth_969848_674	Domain of unknown function DUF2062	K09928	K09928 uncharacterized protein
NODE_8_lth_969848_675	HD/PDEase domain	K06885	K06885 uncharacterized protein
NODE_8_lth_969848_676	Peptidase M23	K06194	nlpD lipoprotein NlpD
NODE_8_lth_969848_677	Pup--protein ligase	K13571	pafA proteasome accessory factor A [EC:6.3.1.19]
NODE_8_lth_969848_678	Proteasome, alpha subunit, bacterial	K03432	psmA prcA proteasome alpha subunit [EC:3.4.25.1]
NODE_8_lth_969848_679	Peptidase T1A, proteasome beta-subunit, actinobacteria	K03433	psmB prcB proteasome beta subunit [EC:3.4.25.1]
NODE_8_lth_969848_680	Pup deamidase	K13571	pafA proteasome accessory factor A [EC:6.3.1.19]
NODE_8_lth_969848_681	Proteasome ATPase	K13527	mpa proteasome-associated ATPase
NODE_8_lth_969848_682	Thiamine phosphate synthase	K00788	thiE thiamine-phosphate pyrophosphorylase [EC:2.5.1.3]
NODE_8_lth_969848_683	Thiazole synthase	K03149	thiG thiazole synthase [EC:2.8.1.10]
NODE_8_lth_969848_684	ThiS, thiamine-biosynthesis	K03154	thiS sulfur carrier protein
NODE_8_lth_969848_685	DNA polymerase beta-like, N-terminal domain containing protein
NODE_8_lth_969848_686	C-terminal-processing peptidase S41A	K03797	E3.4.21.102 prc ctpA carboxyl-terminal processing protease [EC:3.4.21.102]
NODE_8_lth_969848_687	Peptidase M23
NODE_8_lth_969848_688	FtsX, extracellular domain containing protein	K09811	ftsX cell division transport system permease protein
NODE_8_lth_969848_689	Cell division protein FtsE, ATP-binding	K09812	ftsE cell division transport system ATP-binding protein
NODE_8_lth_969848_690	Uncharacterised protein family UPF0102	K07460	yraN putative endonuclease
NODE_8_lth_969848_691	Ribonuclease HII	K03470	rnhB ribonuclease HII [EC:3.1.26.4]
NODE_8_lth_969848_692	Ribosomal protein L19	K02884	RP-L19 MRPL19 rplS large subunit ribosomal protein L19
NODE_8_lth_969848_693	tRNA (guanine-N1-)-methyltransferase, bacteria	K00554	trmD tRNA (guanine37-N1)-methyltransferase [EC:2.1.1.228]
NODE_8_lth_969848_694	16S rRNA processing protein RimM	K02860	rimM 16S rRNA processing protein RimM
NODE_8_lth_969848_695	Ribosomal protein S16	K02959	RP-S16 MRPS16 rpsP small subunit ribosomal protein S16
NODE_8_lth_969848_696	Signal recognition particle protein	K03106	SRP54 ffh signal recognition particle subunit SRP54 [EC:3.6.5.4]
NODE_8_lth_969848_697	Protein of unknown function DUF4321
NODE_8_lth_969848_698	UvrABC system, subunit B	K03702	uvrB excinuclease ABC subunit B
NODE_8_lth_969848_699	RRM_HP0827_like domain containing protein	K12891	SFRS2 splicing factor arginine/serine-rich 2
NODE_8_lth_969848_700	hypothetical protein
NODE_8_lth_969848_701	hypothetical protein
NODE_8_lth_969848_702	Domain of unknown function DUF255	K06888	K06888 uncharacterized protein
NODE_8_lth_969848_703	M28_like domain containing protein
NODE_8_lth_969848_704	hypothetical protein
NODE_8_lth_969848_705	Outer membrane efflux protein	K12340	tolC outer membrane protein
NODE_8_lth_969848_706	hypothetical protein	K07052	K07052 uncharacterized protein
NODE_8_lth_969848_707	hypothetical protein	K00784	rnz ribonuclease Z [EC:3.1.26.11]
NODE_8_lth_969848_708	hypothetical protein
NODE_8_lth_969848_709	hypothetical protein
NODE_8_lth_969848_710	Uncharacterised protein family UPF0145
NODE_8_lth_969848_711	UvrABC system subunit A	K03701	uvrA excinuclease ABC subunit A
NODE_8_lth_969848_712	PDZ domain containing protein
NODE_8_lth_969848_713	Protein of unknown function UPF0301	K07735	algH putative transcriptional regulator
NODE_8_lth_969848_714	Ph0642_like domain containing protein	K12251	aguB N-carbamoylputrescine amidase [EC:3.5.1.53]
NODE_8_lth_969848_715	Metal-binding protein SmbP
NODE_8_lth_969848_716	TST_Repeat_2 domain containing protein	K01011	TST MPST sseA thiosulfate/3-mercaptopyruvate sulfurtransferase [EC:2.8.1.1 2.8.1.2]
NODE_8_lth_969848_717	NrfA-like domain containing protein
NODE_8_lth_969848_718	HDAC_classII domain containing protein	K04768	acuC acetoin utilization protein AcuC
NODE_8_lth_969848_719	PIN_EXO1 domain containing protein
NODE_8_lth_969848_720	hypothetical protein
NODE_8_lth_969848_721	hypothetical protein
NODE_8_lth_969848_722	M3B_PepF domain containing protein	K08602	pepF pepB oligoendopeptidase F [EC:3.4.24.-]
NODE_8_lth_969848_723	BFD-like [2Fe-2S]-binding domain containing protein	K02192	bfd bacterioferritin-associated ferredoxin
NODE_8_lth_969848_724	NADPH-dependent FMN reductase-like	K03809	wrbA NAD(P)H dehydrogenase (quinone) [EC:1.6.5.2]
NODE_8_lth_969848_725	hypothetical protein
NODE_8_lth_969848_726	Protein of unknown function DUF192	K09005	K09005 uncharacterized protein
NODE_8_lth_969848_727	RelA/SpoT family	K01139	spoT HDDC3 guanosine-3' 5'-bis(diphosphate) 3'-pyrophosphohydrolase [EC:3.1.7.2]
NODE_8_lth_969848_728	Bacterial RecJ exonuclease	K07462	recJ single-stranded-DNA-specific exonuclease [EC:3.1.-.-]
NODE_8_lth_969848_729	Ubiquitin-like, Pup	K13570	pup prokaryotic ubiquitin-like protein Pup
NODE_8_lth_969848_730	Pyrophosphate-energised proton pump	K15987	hppA K(+)-stimulated pyrophosphate-energized sodium pump [EC:3.6.1.1]
NODE_8_lth_969848_731	hypothetical protein
NODE_8_lth_969848_732	hypothetical protein
NODE_8_lth_969848_733	Protein of unknown function DUF4263
NODE_8_lth_969848_734	hypothetical protein
NODE_8_lth_969848_735	hypothetical protein
NODE_8_lth_969848_736	Cytochrome c-552/4
NODE_8_lth_969848_737	Cytochrome c-552/4
NODE_8_lth_969848_738	PDZ_serine_protease domain containing protein
NODE_8_lth_969848_739	Cytochrome c-552/DMSO reductase-like, haem-binding domain containing protein	K17052	clrC serC complex iron-sulfur molybdoenzyme family reductase subunit gamma
NODE_8_lth_969848_740	NHL repeat
NODE_8_lth_969848_741	Sec-independent protein translocase protein TatA/E	K03116	tatA sec-independent protein translocase protein TatA
NODE_8_lth_969848_742	Tetratricopeptide repeat	K02656	pilF type IV pilus assembly protein PilF
NODE_8_lth_969848_743	hypothetical protein
NODE_8_lth_969848_744	Radical SAM	K04034	bchE anaerobic magnesium-protoporphyrin IX monomethyl ester cyclase [EC:4.-.-.-]
NODE_8_lth_969848_745	Cytochrome c-552/DMSO reductase-like, haem-binding domain containing protein
NODE_8_lth_969848_746	DMSO/Nitrate reductase chaperone	K03533	torD TorA specific chaperone
NODE_8_lth_969848_747	hypothetical protein	K02573	napG ferredoxin-type protein NapG
NODE_8_lth_969848_748	hypothetical protein
NODE_8_lth_969848_749	WD40 domain containing protein	K14753	RACK1 guanine nucleotide-binding protein subunit beta-2-like 1 protein
NODE_8_lth_969848_750	Signal transduction response regulator, receiver domain	K02490	spo0F two-component system response regulator stage 0 sporulation protein F
NODE_8_lth_969848_751	hypothetical protein
NODE_8_lth_969848_752	AAA domain containing protein	K07714	atoC two-component system NtrC family response regulator AtoC
NODE_8_lth_969848_753	PAS domain
NODE_8_lth_969848_754	Protein-export membrane protein SecF, bacterial	K03074	secF preprotein translocase subunit SecF
NODE_8_lth_969848_755	Protein-export membrane protein SecD/SecF, bacterial	K03072	secD preprotein translocase subunit SecD
NODE_8_lth_969848_756	Preprotein translocase YajC	K03210	yajC preprotein translocase subunit YajC
NODE_8_lth_969848_757	tRNA-guanine transglycosylase	K00773	tgt QTRT1 queuine tRNA-ribosyltransferase [EC:2.4.2.29]
NODE_8_lth_969848_758	Arginine-tRNA ligase	K01887	RARS argS arginyl-tRNA synthetase [EC:6.1.1.19]
NODE_8_lth_969848_759	GT9_LPS_heptosyltransferase domain containing protein	K02849	waaQ rfaQ heptosyltransferase III [EC:2.4.-.-]
NODE_8_lth_969848_760	Molybdenum cofactor guanylyltransferase	K03752	mobA molybdopterin-guanine dinucleotide biosynthesis protein A [EC:2.7.7.77]
NODE_8_lth_969848_761	Cytochrome c-like domain containing protein
NODE_8_lth_969848_762	Cytochrome c-like domain containing protein
NODE_8_lth_969848_763	hypothetical protein - nitric oxide reductase (blast)
NODE_8_lth_969848_764	Cytochrome ubiquinol oxidase subunit 1	K00425	cydA cytochrome d ubiquinol oxidase subunit I [EC:1.10.3.14]
NODE_8_lth_969848_765	hypothetical protein
NODE_8_lth_969848_766	hypothetical protein
NODE_8_lth_969848_767	hypothetical protein
NODE_8_lth_969848_768	Sulfatase-modifying factor enzyme
NODE_8_lth_969848_769	Sulfatase-modifying factor enzyme
NODE_8_lth_969848_770	hypothetical protein
NODE_8_lth_969848_771	Protein of unknown function DUF3047
NODE_8_lth_969848_772	Cytochrome ubiquinol oxidase subunit 1
NODE_8_lth_969848_773	hypothetical protein
NODE_8_lth_969848_774	Proto-chlorophyllide/chlorophyllide reductase, C-terminal
NODE_8_lth_969848_775	Protein of unknown function DUF420	K08976	K08976 putative membrane protein
NODE_8_lth_969848_776	AdoMet_MTases domain containing protein	K00543	ASMT acetylserotonin N-methyltransferase [EC:2.1.1.4]
NODE_8_lth_969848_777	hypothetical protein
NODE_8_lth_969848_778	hypothetical protein
NODE_8_lth_969848_779	HEAT repeats
NODE_8_lth_969848_780	hypothetical protein
NODE_8_lth_969848_781	Rhamnogalacturonan lyase, domain II
NODE_8_lth_969848_782	Multicopper oxidase, type 3
NODE_8_lth_969848_783	hypothetical protein
NODE_8_lth_969848_784	Amino acid/polyamine transporter I	K03294	TC.APA basic amino acid/polyamine antiporter APA family
NODE_8_lth_969848_785	hypothetical protein
NODE_8_lth_969848_786	hypothetical protein
NODE_8_lth_969848_787	HEXXH motif domain
NODE_8_lth_969848_788	hypothetical protein
NODE_8_lth_969848_789	Fibronectin-binding protein A N-terminus (FbpA)
NODE_8_lth_969848_790	AAA domain containing protein	K15836	fhlA formate hydrogenlyase transcriptional activator
NODE_8_lth_969848_791	hypothetical protein
NODE_8_lth_969848_792	ABC transporter permease protein domain containing protein	K02004	ABC.CD.P putative ABC transport system permease protein
NODE_8_lth_969848_793	ABC_MJ0796_LolCDE_FtsE domain containing protein	K02003	ABC.CD.A putative ABC transport system ATP-binding protein
NODE_8_lth_969848_794	RND efflux pump, membrane fusion protein, barrel-sandwich domain containing protein	K02005	ABC.CD.TX HlyD family secretion protein
NODE_8_lth_969848_795	Signal transduction response regulator, receiver domain	K07657	phoB two-component system OmpR family phosphate regulon response regulator PhoB
NODE_8_lth_969848_796	Prolyl 3,4-dihydroxylase TPA1/OFD1, N-terminal domain containing protein
NODE_8_lth_969848_797	RRM_HP0827_like domain containing protein	K14396	PABPN1 PABP2 polyadenylate-binding protein 2
NODE_8_lth_969848_798	ABC-2 type transporter	K01992	ABC-2.P ABC-2 type transport system permease protein
NODE_8_lth_969848_799	hypothetical protein
NODE_8_lth_969848_800	ABC transporter-like	K01990	ABC-2.A ABC-2 type transport system ATP-binding protein
NODE_8_lth_969848_801	Cytochrome c7-like	K15876	nrfH cytochrome c nitrite reductase small subunit
NODE_8_lth_969848_802	Molybdopterin-guanine dinucleotide biosynthesis protein B (MobB) domain	K03753	mobB molybdopterin-guanine dinucleotide biosynthesis protein B
NODE_8_lth_969848_803	MoaB/Mog domain	K03750	moeA molybdopterin molybdotransferase [EC:2.10.1.1]
NODE_8_lth_969848_804	Mrp/NBP35 ATP-binding protein	K03593	mrp NUBPL ATP-binding protein involved in chromosome partitioning
NODE_8_lth_969848_805	Sec-independent periplasmic protein translocase TatC	K03118	tatC sec-independent protein translocase protein TatC
NODE_8_lth_969848_806	Peptidase S1C, Do	K04771	degP htrA serine protease Do [EC:3.4.21.107]
NODE_8_lth_969848_807	hypothetical protein
NODE_8_lth_969848_808	hypothetical protein
NODE_8_lth_969848_809	hypothetical protein
NODE_8_lth_969848_810	Cytochrome c-like domain containing protein
NODE_8_lth_969848_811	Domain of unknown function DUF4115	K15539	rodZ cytoskeleton protein RodZ
NODE_8_lth_969848_812	Tetratricopeptide repeat	K02656	pilF type IV pilus assembly protein PilF
NODE_8_lth_969848_813	Carbohydrate kinase PfkB	K00852	rbsK RBKS ribokinase [EC:2.7.1.15]
NODE_8_lth_969848_814	Methylthioadenosine phosphorylase (MTAP)	K00772	mtaP MTAP 5'-methylthioadenosine phosphorylase [EC:2.4.2.28]
NODE_8_lth_969848_815	IPP transferase	K00791	miaA TRIT1 tRNA dimethylallyltransferase [EC:2.5.1.75]
NODE_8_lth_969848_816	DNA mismatch repair protein family, N-terminal	K03572	mutL DNA mismatch repair protein MutL
NODE_8_lth_969848_817	Cell division coordinator CpoB, C-terminal
NODE_8_lth_969848_818	Cell division coordinator CpoB, C-terminal	K08309	slt soluble lytic murein transglycosylase [EC:3.2.1.-]
NODE_8_lth_969848_819	Peptidoglycan-associated lipoprotein, C-terminal	K03640	pal peptidoglycan-associated lipoprotein
NODE_8_lth_969848_820	Tol-Pal system protein TolB	K03641	tolB TolB protein
NODE_8_lth_969848_821	TonB/TolA, C-terminal	K03832	tonB periplasmic protein TonB
NODE_8_lth_969848_822	Biopolymer transport protein ExbD/TolR	K03560	tolR biopolymer transport protein TolR
NODE_8_lth_969848_823	MotA/TolQ/ExbB proton channel	K03562	tolQ biopolymer transport protein TolQ
NODE_8_lth_969848_824	Tyrosine recombinase XerD	K04763	xerD integrase/recombinase XerD
NODE_8_lth_969848_825	Tetratricopeptide repeat	K01999	livK branched-chain amino acid transport system substrate-binding protein
NODE_8_lth_969848_826	S2P-M50_like_1 domain containing protein
NODE_8_lth_969848_827	hypothetical protein
NODE_8_lth_969848_828	Tryptophan-tRNA ligase	K01867	WARS trpS tryptophanyl-tRNA synthetase [EC:6.1.1.2]
NODE_8_lth_969848_829	hypothetical protein
NODE_8_lth_969848_830	Outer membrane protein beta-barrel domain containing protein
NODE_8_lth_969848_831	AdoMet_MTases domain containing protein	K03183	ubiE demethylmenaquinone methyltransferase / 2-methoxy-6-polyprenyl-1 4-benzoquinol methylase [EC:2.1.1.163 2.1.1.201]
NODE_8_lth_969848_832	hypothetical protein
NODE_8_lth_969848_833	Bifunctional nuclease domain containing protein	K08999	K08999 uncharacterized protein
NODE_8_lth_969848_834	hypothetical protein
NODE_8_lth_969848_835	metallo-hydrolase-like_MBL-fold domain containing protein	K01069	E3.1.2.6 gloB hydroxyacylglutathione hydrolase [EC:3.1.2.6]
NODE_8_lth_969848_836	hypothetical protein
NODE_8_lth_969848_837	hypothetical protein
NODE_8_lth_969848_838	Sulfatase-modifying factor enzyme
NODE_8_lth_969848_839	AAA domain containing protein
NODE_8_lth_969848_840	Endopeptidase, NLPC/P60 domain containing protein
NODE_8_lth_969848_841	hypothetical protein
NODE_8_lth_969848_842	hypothetical protein
NODE_8_lth_969848_843	hypothetical protein
NODE_8_lth_969848_844	hypothetical protein
NODE_8_lth_969848_845	Protein of unknown function DUF72
NODE_8_lth_969848_846	Domain of unknown function DUF5069
NODE_8_lth_969848_847	PilZ domain containing protein
NODE_8_lth_969848_848	Protein of unknown function DUF433
NODE_8_lth_969848_849	hypothetical protein
NODE_8_lth_969848_850	Glutamate synthase, NADH/NADPH, small subunit 1	K00266	gltD glutamate synthase (NADPH/NADH) small chain [EC:1.4.1.13 1.4.1.14]
NODE_8_lth_969848_851	GltS domain containing protein	K00284	E1.4.7.1 glutamate synthase (ferredoxin) [EC:1.4.7.1]
NODE_8_lth_969848_852	Polyprenyl synthetase	K02523	ispB octaprenyl-diphosphate synthase [EC:2.5.1.90]
NODE_8_lth_969848_853	Uncharacterised conserved protein UCP033563
NODE_8_lth_969848_854	AAA domain containing protein	K07714	atoC two-component system NtrC family response regulator AtoC
NODE_8_lth_969848_855	NTP_transferase_like_1 domain containing protein	K00966	GMPP mannose-1-phosphate guanylyltransferase [EC:2.7.7.13]
NODE_8_lth_969848_856	Aminoglycoside phosphotransferase	K07102	amgK anomeric MurNAc/GlcNAc kinase [EC:2.7.1.-]
NODE_8_lth_969848_857	VanZ-like
NODE_8_lth_969848_858	GH57N_APU domain containing protein
NODE_8_lth_969848_859	Galactose-1-phosphate uridyl transferase, class I	K00965	galT GALT UDPglucose--hexose-1-phosphate uridylyltransferase [EC:2.7.7.12]
NODE_8_lth_969848_860	HD/PDEase domain	K00974	cca tRNA nucleotidyltransferase (CCA-adding enzyme) [EC:2.7.7.72 3.1.3.- 3.1.4.-]
NODE_8_lth_969848_861	Ubl_SAMP2_like domain containing protein	K03154	thiS sulfur carrier protein
NODE_8_lth_969848_862	Alpha_ANH_like_II domain containing protein	K14168	CTU1 NCS6 cytoplasmic tRNA 2-thiolation protein 1 [EC:2.7.7.-]
NODE_8_lth_969848_863	Chaperone DnaJ	K05516	cbpA curved DNA-binding protein
NODE_8_lth_969848_864	Multiple antibiotic resistance (MarC)-related	K05595	marC multiple antibiotic resistance protein
NODE_8_lth_969848_865	hypothetical protein	K06006	cpxP periplasmic protein CpxP
NODE_8_lth_969848_866	PepSY domain containing protein
NODE_8_lth_969848_867	Dihydroxy-acid dehydratase	K01687	ilvD dihydroxy-acid dehydratase [EC:4.2.1.9]
NODE_8_lth_969848_868	Trypsin-like peptidase domain containing protein	K08070	E1.3.1.74 2-alkenal reductase [EC:1.3.1.74]
NODE_8_lth_969848_869	DegT/DnrJ/EryC1/StrS aminotransferase	K13017	wbpE wlbC UDP-2-acetamido-2-deoxy-ribo-hexuluronate aminotransferase [EC:2.6.1.98]
NODE_8_lth_969848_870	ABC-2 family transporter protein	K01992	ABC-2.P ABC-2 type transport system permease protein
NODE_8_lth_969848_871	ABC transporter-like	K01990	ABC-2.A ABC-2 type transport system ATP-binding protein
NODE_8_lth_969848_872	hypothetical protein
NODE_8_lth_969848_873	Prokaryotic N-terminal methylation site	K02650	pilA type IV pilus assembly protein PilA
NODE_8_lth_969848_874	hypothetical protein
NODE_8_lth_969848_875	Tetratricopeptide repeat
NODE_8_lth_969848_876	DNA helicase, DnaB type	K02314	dnaB replicative DNA helicase [EC:3.6.4.12]
NODE_8_lth_969848_877	ATP phosphoribosyltransferase regulatory subunit	K02502	hisZ ATP phosphoribosyltransferase regulatory subunit
NODE_8_lth_969848_878	D-3-phosphoglycerate dehydrogenase	K00058	serA PHGDH D-3-phosphoglycerate dehydrogenase [EC:1.1.1.95]
NODE_8_lth_969848_879	Aminotransferase class V domain containing protein	K00830	AGXT alanine-glyoxylate transaminase / serine-glyoxylate transaminase / serine-pyruvate transaminase [EC:2.6.1.44 2.6.1.45 2.6.1.51]
NODE_8_lth_969848_880	LysM domain	K08307	mltD dniR membrane-bound lytic murein transglycosylase D
NODE_8_lth_969848_881	Tetratricopeptide repeat-like domain containing protein	K05807	bamD outer membrane protein assembly factor BamD
NODE_8_lth_969848_882	8-amino-7-oxononanoate synthase, Archaea/Proteobacteria type	K00639	kbl GCAT glycine C-acetyltransferase [EC:2.3.1.29]
NODE_8_lth_969848_883	Pilus retraction protein PilT/PilU	K02669	pilT twitching motility protein PilT
NODE_8_lth_969848_884	Pilus retraction protein PilT/PilU	K02670	pilU twitching motility protein PilU
NODE_8_lth_969848_885	hypothetical protein
NODE_8_lth_969848_886	Sulfatase-modifying factor enzyme	K13444	SUMF1 FGE sulfatase modifying factor 1
NODE_8_lth_969848_887	hypothetical protein
NODE_8_lth_969848_888	hypothetical protein
NODE_8_lth_969848_889	MarR-type HTH domain containing protein	K06075	slyA MarR family transcriptional regulator transcriptional regulator for hemolysin
NODE_8_lth_969848_890	AAA domain containing protein	K15836	fhlA formate hydrogenlyase transcriptional activator
NODE_8_lth_969848_891	hypothetical protein
NODE_9_lth_826861_1	Twin-arginine translocation pathway, signal sequence, bacterial/archaeal
NODE_9_lth_826861_2	Bactofilin A/B
NODE_9_lth_826861_3	Tim44-like domain containing protein
NODE_9_lth_826861_4	hypothetical protein
NODE_9_lth_826861_5	hypothetical protein
NODE_9_lth_826861_6	Bacterioferritin	K03594	bfr bacterioferritin [EC:1.16.3.1]
NODE_9_lth_826861_7	hypothetical protein
NODE_9_lth_826861_8	Domain of unknown function DUF2726
NODE_9_lth_826861_9	hypothetical protein
NODE_9_lth_826861_10	hypothetical protein
NODE_9_lth_826861_11	hypothetical protein
NODE_9_lth_826861_12	Alkyl hydroperoxide reductase subunit C/ Thiol specific antioxidant
NODE_9_lth_826861_13	hypothetical protein
NODE_9_lth_826861_14	hypothetical protein
NODE_9_lth_826861_15	Adenylosuccinate synthetase	K01939	purA ADSS adenylosuccinate synthase [EC:6.3.4.4]
NODE_9_lth_826861_16	ABCF_EF-3 domain containing protein	K06158	ABCF3 ATP-binding cassette subfamily F member 3
NODE_9_lth_826861_17	PilZ domain containing protein
NODE_9_lth_826861_18	AAA domain containing protein	K07478	ycaJ putative ATPase
NODE_9_lth_826861_19	Alpha/beta hydrolase fold-1	K01055	pcaD 3-oxoadipate enol-lactonase [EC:3.1.1.24]
NODE_9_lth_826861_20	GTP cyclohydrolase I	K01495	GCH1 folE GTP cyclohydrolase I [EC:3.5.4.16]
NODE_9_lth_826861_21	6-pyruvoyl tetrahydropterin synthase/QueD family	K01737	queD ptpS PTS 6-pyruvoyltetrahydropterin/6-carboxytetrahydropterin synthase [EC:4.2.3.12 4.1.2.50]
NODE_9_lth_826861_22	FeS cluster insertion protein	K15724	erpA iron-sulfur cluster insertion protein
NODE_9_lth_826861_23	2Fe-2S ferredoxin-type iron-sulfur binding domain	K04755	fdx ferredoxin 2Fe-2S
NODE_9_lth_826861_24	NADH-ubiquinone oxidoreductase 51kDa subunit, FMN-binding domain containing protein	K00335	nuoF NADH-quinone oxidoreductase subunit F [EC:1.6.5.3]
NODE_9_lth_826861_25	Urate oxidase N-terminal
NODE_9_lth_826861_26	Malate dehydrogenase, type 3	K00024	mdh malate dehydrogenase [EC:1.1.1.37]
NODE_9_lth_826861_27	hypothetical protein
NODE_9_lth_826861_28	vWA_norD_type domain containing protein
NODE_9_lth_826861_29	Ferredoxin thioredoxin reductase catalytic beta subunit	K17892	FTRC ferredoxin-thioredoxin reductase catalytic chain [EC:1.8.7.2]
NODE_9_lth_826861_30	hypothetical protein
NODE_9_lth_826861_31	hypothetical protein
NODE_9_lth_826861_32	Glycine-zipper-containing OmpA-like membrane domain containing protein
NODE_9_lth_826861_33	Conserved hypothetical protein CHP00251	K09131	K09131 uncharacterized protein
NODE_9_lth_826861_34	AAA domain containing protein	K04748	norQ nitric oxide reductase NorQ protein
NODE_9_lth_826861_35	PAS domain
NODE_9_lth_826861_36	Phosphatidylglycerol lysyltransferase, C-terminal	K01163	K01163 uncharacterized protein
NODE_9_lth_826861_37	hypothetical protein
NODE_9_lth_826861_38	GST_N_family domain containing protein	K18917	mrx1 mycoredoxin [EC:1.20.4.3]
NODE_9_lth_826861_39	Lysine-2,3-aminomutase/glutamate 2,3-aminomutase	K01843	kamA lysine 2 3-aminomutase [EC:5.4.3.2]
NODE_9_lth_826861_40	Deoxycytidine triphosphate deaminase, bacterial	K01494	dcd dCTP deaminase [EC:3.5.4.13]
NODE_9_lth_826861_41	hypothetical protein
NODE_9_lth_826861_42	Transferase 2, rSAM/selenodomain-associated	K13002	wbyL glycosyltransferase [EC:2.4.1.-]
NODE_9_lth_826861_43	Transferase 1, rSAM/selenodomain-associated	K09931	K09931 uncharacterized protein
NODE_9_lth_826861_44	SDR_c domain containing protein	K00059	fabG 3-oxoacyl-[acyl-carrier protein] reductase [EC:1.1.1.100]
NODE_9_lth_826861_45	hypothetical protein
NODE_9_lth_826861_46	hypothetical protein
NODE_9_lth_826861_47	PspA/IM30	K03969	pspA phage shock protein A
NODE_9_lth_826861_48	hypothetical protein
NODE_9_lth_826861_49	Glutaredoxin	K07390	grxD GLRX5 monothiol glutaredoxin
NODE_9_lth_826861_50	BolA protein	K05527	bolA BolA protein
NODE_9_lth_826861_51	Signal transduction response regulator, receiver domain	K03413	cheY two-component system chemotaxis family response regulator CheY
NODE_9_lth_826861_52	HATPase_AtoS-like domain containing protein	K07697	kinB two-component system sporulation sensor kinase B [EC:2.7.13.3]
NODE_9_lth_826861_53	PDC2_HK_sensor domain containing protein	K07636	phoR two-component system OmpR family phosphate regulon sensor histidine kinase PhoR [EC:2.7.13.3]
NODE_9_lth_826861_54	Protein of unknown function DUF3365
NODE_9_lth_826861_55	Transmembrane protein TqsA-like	K03548	perM putative permease
NODE_9_lth_826861_56	Bactofilin A/B
NODE_9_lth_826861_57	hypothetical protein	K05365	mrcB penicillin-binding protein 1B [EC:2.4.1.129 3.4.-.-]
NODE_9_lth_826861_58	hypothetical protein
NODE_9_lth_826861_59	hypothetical protein
NODE_9_lth_826861_60	Signal transduction response regulator, receiver domain	K02490	spo0F two-component system response regulator stage 0 sporulation protein F
NODE_9_lth_826861_61	Spore coat protein U
NODE_9_lth_826861_62	Spore coat protein U
NODE_9_lth_826861_63	Pili assembly chaperone, N-terminal	K07346	fimC fimbrial chaperone protein
NODE_9_lth_826861_64	Outer membrane usher protein	K07347	fimD fimC mrkC htrE cssD outer membrane usher protein
NODE_9_lth_826861_65	Spore coat protein U
NODE_9_lth_826861_66	ABCF_EF-3 domain containing protein	K15738	uup ATP-binding cassette subfamily F uup
NODE_9_lth_826861_67	SLC5sbd_CHT domain containing protein	K03307	TC.SSS solute:Na+ symporter SSS family
NODE_9_lth_826861_68	hypothetical protein
NODE_9_lth_826861_69	HEAT repeats
NODE_9_lth_826861_70	Saccharopine dehydrogenase, C-terminal	K19064	lysDH lysine 6-dehydrogenase [EC:1.4.1.18]
NODE_9_lth_826861_71	ALDH_F7_AASADH domain containing protein	K14085	ALDH7A1 aldehyde dehydrogenase family 7 member A1 [EC:1.2.1.31 1.2.1.8 1.2.1.3]
NODE_9_lth_826861_72	Domain of unknown function DUF1338
NODE_9_lth_826861_73	Methyladenine glycosylase	K01246	tag DNA-3-methyladenine glycosylase I [EC:3.2.2.20]
NODE_9_lth_826861_74	hypothetical protein
NODE_9_lth_826861_75	NAT_SF domain containing protein	K09994	phnO PhnO protein [EC:2.3.1.-]
NODE_9_lth_826861_76	Putative hydrolase RBBP9/YdeN	K07002	K07002 uncharacterized protein
NODE_9_lth_826861_77	AdoMet_MTases domain containing protein
NODE_9_lth_826861_78	hypothetical protein
NODE_9_lth_826861_79	Small GTP-binding protein domain	K02837	prfC peptide chain release factor 3
NODE_9_lth_826861_80	nitrilase domain containing protein	K12251	aguB N-carbamoylputrescine amidase [EC:3.5.1.53]
NODE_9_lth_826861_81	hypothetical protein
NODE_9_lth_826861_82	hypothetical protein
NODE_9_lth_826861_83	Cyclic nucleotide-binding domain	K01420	fnr CRP/FNR family transcriptional regulator anaerobic regulatory protein
NODE_9_lth_826861_84	UDP-glucose 4-epimerase	K01784	galE GALE UDP-glucose 4-epimerase [EC:5.1.3.2]
NODE_9_lth_826861_85	GNAT domain containing protein	K03790	rimJ ribosomal-protein-alanine N-acetyltransferase [EC:2.3.1.128]
NODE_9_lth_826861_86	Lipocalin/cytosolic fatty-acid binding domain containing protein	K03098	APOD apolipoprotein D and lipocalin family protein
NODE_9_lth_826861_87	P_permease domain containing protein	K03893	arsB arsenical pump membrane protein
NODE_9_lth_826861_88	hypothetical protein
NODE_9_lth_826861_89	Pyridoxamine 5'-phosphate oxidase, putative	K07006	K07006 uncharacterized protein
NODE_9_lth_826861_90	Pyridoxamine 5'-phosphate oxidase, putative
NODE_9_lth_826861_91	Lin1944_like_SDR_c domain containing protein	K00059	fabG 3-oxoacyl-[acyl-carrier protein] reductase [EC:1.1.1.100]
NODE_9_lth_826861_92	Small multidrug resistance protein family	K11741	sugE quaternary ammonium compound-resistance protein SugE
NODE_9_lth_826861_93	NrfA-like domain containing protein
NODE_9_lth_826861_94	Cytochrome c-like domain containing protein	K00428	E1.11.1.5 cytochrome c peroxidase [EC:1.11.1.5]
NODE_9_lth_826861_95	Cytochrome c-like domain containing protein	K08906	petJ cytochrome c6
NODE_9_lth_826861_96	Domain of unknown function DUF202	K00389	yidH putative membrane protein
NODE_9_lth_826861_97	NnrS	K07234	K07234 uncharacterized protein involved in response to NO
NODE_9_lth_826861_98	Bacterial bifunctional deaminase-reductase, C-terminal	K00287	folA dihydrofolate reductase [EC:1.5.1.3]
NODE_9_lth_826861_99	hypothetical protein
NODE_9_lth_826861_100	hypothetical protein
NODE_9_lth_826861_101	GIY-YIG_UPF0213 domain containing protein	K07461	K07461 putative endonuclease
NODE_9_lth_826861_102	Toll/interleukin-1 receptor homology (TIR) domain containing protein
NODE_9_lth_826861_103	hypothetical protein
NODE_9_lth_826861_104	hypothetical protein
NODE_9_lth_826861_105	hypothetical protein
NODE_9_lth_826861_106	PilZ domain containing protein
NODE_9_lth_826861_107	hypothetical protein
NODE_9_lth_826861_108	hypothetical protein	K01113	phoD alkaline phosphatase D [EC:3.1.3.1]
NODE_9_lth_826861_109	hypothetical protein
NODE_9_lth_826861_110	Virulence factor BrkB	K07058	K07058 membrane protein
NODE_9_lth_826861_111	Protein of unknown function DUF3047
NODE_9_lth_826861_112	Domain of unknown function DUF5069
NODE_9_lth_826861_113	RRM_HP0827_like domain containing protein	K12883	NCBP2 CBP20 nuclear cap-binding protein subunit 2
NODE_9_lth_826861_114	PKD domain containing protein
NODE_9_lth_826861_115	FAD-binding domain containing protein	K05712	mhpA 3-(3-hydroxy-phenyl)propionate hydroxylase [EC:1.14.13.127]
NODE_9_lth_826861_116	hypothetical protein
NODE_9_lth_826861_117	FAD/NAD(P)-binding domain containing protein	K03885	ndh NADH dehydrogenase [EC:1.6.99.3]
NODE_9_lth_826861_118	HAD hydrolase, subfamily IA	K01091	gph phosphoglycolate phosphatase [EC:3.1.3.18]
NODE_9_lth_826861_119	Peroxiredoxin OsmC	K04063	osmC osmotically inducible protein OsmC
NODE_9_lth_826861_120	cyt_b5_reduct_like domain containing protein	K00326	E1.6.2.2 cytochrome-b5 reductase [EC:1.6.2.2]
NODE_9_lth_826861_121	hypothetical protein
NODE_9_lth_826861_122	Putative beta-barrel porin-2, OmpL-like. bbp2
NODE_9_lth_826861_123	hypothetical protein
NODE_9_lth_826861_124	hypothetical protein
NODE_9_lth_826861_125	hypothetical protein
NODE_9_lth_826861_126	hypothetical protein
NODE_9_lth_826861_127	Phospholipid methyltransferase	K00587	ICMT STE14 protein-S-isoprenylcysteine O-methyltransferase [EC:2.1.1.100]
NODE_9_lth_826861_128	hypothetical protein
NODE_9_lth_826861_129	hypothetical protein
NODE_9_lth_826861_130	Response receiver domain containing protein
NODE_9_lth_826861_131	HATPase domain containing protein
NODE_9_lth_826861_132	C-5 cytosine methyltransferase	K00558	DNMT1 dcm DNA (cytosine-5)-methyltransferase 1 [EC:2.1.1.37]
NODE_9_lth_826861_133	Signal transduction histidine kinase, dimerisation/phosphoacceptor domain	K07646	kdpD two-component system OmpR family sensor histidine kinase KdpD [EC:2.7.13.3]
NODE_9_lth_826861_134	Signal transduction response regulator, receiver domain	K07667	kdpE two-component system OmpR family KDP operon response regulator KdpE
NODE_9_lth_826861_135	EfeO-type cupredoxin-like domain containing protein
NODE_9_lth_826861_136	Signal transduction response regulator, receiver domain	K02490	spo0F two-component system response regulator stage 0 sporulation protein F
NODE_9_lth_826861_137	hypothetical protein
NODE_9_lth_826861_138	Domain of unknown function DUF304
NODE_9_lth_826861_139	NAT_SF domain containing protein	K03789	rimI ribosomal-protein-alanine N-acetyltransferase [EC:2.3.1.128]
NODE_9_lth_826861_140	hypothetical protein
NODE_9_lth_826861_141	hypothetical protein
NODE_9_lth_826861_142	hypothetical protein
NODE_9_lth_826861_143	Di-haem cytochrome c peroxidase
NODE_9_lth_826861_144	hypothetical protein
NODE_9_lth_826861_145	AmyAc_GTHase domain containing protein	K00700	glgB 1 4-alpha-glucan branching enzyme [EC:2.4.1.18]
NODE_9_lth_826861_146	MIP18 family-like	K02612	paaD ring-1 2-phenylacetyl-CoA epoxidase subunit PaaD
NODE_9_lth_826861_147	hypothetical protein
NODE_9_lth_826861_148	Cupin 2, conserved barrel
NODE_9_lth_826861_149	Haemerythrin-like
NODE_9_lth_826861_150	NUDIX hydrolase domain containing protein	K03574	mutT NUDT15 MTH2 8-oxo-dGTP diphosphatase [EC:3.6.1.55]
NODE_9_lth_826861_151	hypothetical protein
NODE_9_lth_826861_152	hypothetical protein
NODE_9_lth_826861_153	Membrane transport protein	K07088	K07088 uncharacterized protein
NODE_9_lth_826861_154	DEADc_DDX49 domain containing protein
NODE_9_lth_826861_155	ATP adenylyltransferase, C-terminal	K00988	APA1_2 ATP adenylyltransferase [EC:2.7.7.53]
NODE_9_lth_826861_156	lipoyl_domain domain containing protein	K00627	DLAT aceF pdhC pyruvate dehydrogenase E2 component (dihydrolipoamide acetyltransferase) [EC:2.3.1.12]
NODE_9_lth_826861_157	TPP_PYR_E1-PDHc-beta_like domain containing protein	K00162	PDHB pdhB pyruvate dehydrogenase E1 component beta subunit [EC:1.2.4.1]
NODE_9_lth_826861_158	Pyruvate dehydrogenase (acetyl-transferring) E1 component, alpha subunit, subgroup y	K00161	PDHA pdhA pyruvate dehydrogenase E1 component alpha subunit [EC:1.2.4.1]
NODE_9_lth_826861_159	hypothetical protein
NODE_9_lth_826861_160	MetA-pathway of phenol degradation, putative
NODE_9_lth_826861_161	hypothetical protein
NODE_9_lth_826861_162	Domain of unknown function DUF4396
NODE_9_lth_826861_163	RNA polymerase sigma-70 like domain	K03088	SIG3.2 rpoE RNA polymerase sigma-70 factor ECF subfamily
NODE_9_lth_826861_164	Flavoprotein pyridine nucleotide cytochrome reductase-like, FAD-binding domain containing protein	K00523	ascD ddhD rfbI CDP-4-dehydro-6-deoxyglucose reductase E3 [EC:1.17.1.1]
NODE_9_lth_826861_165	NADP-dependent oxidoreductase domain	K07079	K07079 uncharacterized protein
NODE_9_lth_826861_166	hypothetical protein
NODE_9_lth_826861_167	CBS_pair_CAP-ED_NT_Pol-beta-like_DUF294_assoc domain containing protein
NODE_9_lth_826861_168	TrHb1_N domain containing protein	K06886	glbN hemoglobin
NODE_9_lth_826861_169	hypothetical protein
NODE_9_lth_826861_170	Protein of unknown function DUF2024
NODE_9_lth_826861_171	MFS_TetA domain containing protein	K08151	tetA MFS transporter DHA1 family tetracycline resistance protein
NODE_9_lth_826861_172	hypothetical protein
NODE_9_lth_826861_173	hypothetical protein
NODE_9_lth_826861_174	YCII-related
NODE_9_lth_826861_175	RNA polymerase sigma-70 like domain	K03088	SIG3.2 rpoE RNA polymerase sigma-70 factor ECF subfamily
NODE_9_lth_826861_176	YCII-related
NODE_9_lth_826861_177	YCII-related
NODE_9_lth_826861_178	PhnB-like	K00568	ubiG 2-polyprenyl-6-hydroxyphenyl methylase / 3-demethylubiquinone-9 3-methyltransferase [EC:2.1.1.222 2.1.1.64]
NODE_9_lth_826861_179	YCII-related
NODE_9_lth_826861_180	Protein of unknown function DUF1579
NODE_9_lth_826861_181	hypothetical protein
NODE_9_lth_826861_182	Sialidase_non-viral domain containing protein
NODE_9_lth_826861_183	Ubl_CysO_like domain containing protein
NODE_9_lth_826861_184	AdoMet_MTases domain containing protein	K03183	ubiE demethylmenaquinone methyltransferase / 2-methoxy-6-polyprenyl-1 4-benzoquinol methylase [EC:2.1.1.163 2.1.1.201]
NODE_9_lth_826861_185	TfoX, N-terminal	K07343	tfoX DNA transformation protein and related proteins
NODE_9_lth_826861_186	Protein of unknown function DUF488
NODE_9_lth_826861_187	Protein of unknown function DUF2784
NODE_9_lth_826861_188	hypothetical protein
NODE_9_lth_826861_189	Toxin-antitoxin system, RelE/ParE toxin family	K06218	relE stbE mRNA interferase RelE/StbE
NODE_9_lth_826861_190	hypothetical protein
NODE_9_lth_826861_191	DEXQc_UvrD domain containing protein	K03657	uvrD pcrA DNA helicase II / ATP-dependent DNA helicase PcrA [EC:3.6.4.12]
NODE_9_lth_826861_192	OLD protein-like, TOPRIM domain	K07459	ybjD putative ATP-dependent endonuclease of the OLD family
NODE_9_lth_826861_193	Uncharacterized protein HI1420
NODE_9_lth_826861_194	Toxin-antitoxin system, antidote protein, HigA
NODE_9_lth_826861_195	AdoMet_MTases domain containing protein
NODE_9_lth_826861_196	Radical SAM/Cys-rich domain protein
NODE_9_lth_826861_197	Phosphate transporter	K03306	TC.PIT inorganic phosphate transporter PiT family
NODE_9_lth_826861_198	LMWP_ArsC domain containing protein	K03741	ARSC2 arsC arsenate reductase [EC:1.20.4.1]
NODE_9_lth_826861_199	Arsenical-resistance protein Acr3	K03325	TC.ACR3 arsenite transporter ACR3 family
NODE_9_lth_826861_200	ArsR-like helix-turn-helix domain	K03892	arsR ArsR family transcriptional regulator
NODE_9_lth_826861_201	HflK	K04088	hflK membrane protease subunit HflK [EC:3.4.-.-]
NODE_9_lth_826861_202	HflC	K04087	hflC membrane protease subunit HflC [EC:3.4.-.-]
NODE_9_lth_826861_203	Formate-tetrahydrofolate ligase, FTHFS	K01938	fhs formate--tetrahydrofolate ligase [EC:6.3.4.3]
NODE_9_lth_826861_204	Peptidase M23
NODE_9_lth_826861_205	Divalent ion tolerance protein, CutA	K03926	cutA periplasmic divalent cation tolerance protein
NODE_9_lth_826861_206	Rhodanese-like domain containing protein	K02439	glpE thiosulfate sulfurtransferase [EC:2.8.1.1]
NODE_9_lth_826861_207	NAD-dependent epimerase/dehydratase	K01784	galE GALE UDP-glucose 4-epimerase [EC:5.1.3.2]
NODE_9_lth_826861_208	Haemolysin A /rRNA methyltransferase TlyA	K06442	tlyA 23S rRNA (cytidine1920-2'-O)/16S rRNA (cytidine1409-2'-O)-methyltransferase [EC:2.1.1.226 2.1.1.227]
NODE_9_lth_826861_209	Exonuclease VII, small subunit	K03602	xseB exodeoxyribonuclease VII small subunit [EC:3.1.11.6]
NODE_9_lth_826861_210	Exonuclease VII, large subunit	K03601	xseA exodeoxyribonuclease VII large subunit [EC:3.1.11.6]
NODE_9_lth_826861_211	Metallophosphoesterase, YmdB-like	K09769	K09769 uncharacterized protein
NODE_9_lth_826861_212	Ribonuclease Y	K18682	rny ribonucrease Y [EC:3.1.-.-]
NODE_9_lth_826861_213	Cell division protein ZapA-like	K09888	zapA cell division protein ZapA
NODE_9_lth_826861_214	hypothetical protein
NODE_9_lth_826861_215	Slt70_like domain containing protein	K08309	slt soluble lytic murein transglycosylase [EC:3.2.1.-]
NODE_9_lth_826861_216	Dual-specificity RNA methyltransferase RlmN	K06941	rlmN 23S rRNA (adenine2503-C2)-methyltransferase [EC:2.1.1.192]
NODE_9_lth_826861_217	Peptidase M16, C-terminal	K07263	pqqL zinc protease [EC:3.4.24.-]
NODE_9_lth_826861_218	Peptidase M16, N-terminal	K07263	pqqL zinc protease [EC:3.4.24.-]
NODE_9_lth_826861_219	Pyridinium-3,5-bisthiocarboxylic acid mononucleotide synthase LarE	K06864	K06864 uncharacterized protein
NODE_9_lth_826861_220	ATP synthase, F0 complex, subunit b, bacterial	K02109	ATPF0B atpF F-type H+-transporting ATPase subunit b
NODE_9_lth_826861_221	ATP synthase, F0 complex, subunit C, bacterial/chloroplast	K02110	ATPF0C atpE F-type H+-transporting ATPase subunit c
NODE_9_lth_826861_222	ATP synthase, F0 complex, subunit A	K02108	ATPF0A atpB F-type H+-transporting ATPase subunit a
NODE_9_lth_826861_223	Putative F0F1-ATPase subunit, Ca2+/Mg2+ transporter	K02116	atpI ATP synthase protein I
NODE_9_lth_826861_224	Anthranilate synthase component I, N-terminal	K01665	pabB para-aminobenzoate synthetase component I [EC:2.6.1.85]
NODE_9_lth_826861_225	D-AAT_like domain containing protein	K00826	E2.6.1.42 ilvE branched-chain amino acid aminotransferase [EC:2.6.1.42]
NODE_9_lth_826861_226	LT_GEWL_like domain containing protein	K08309	slt soluble lytic murein transglycosylase [EC:3.2.1.-]
NODE_9_lth_826861_227	L-aspartate oxidase	K00278	nadB L-aspartate oxidase [EC:1.4.3.16]
NODE_9_lth_826861_228	hypothetical protein
NODE_9_lth_826861_229	hypothetical protein
NODE_9_lth_826861_230	ABC_6TM_bac_exporter_ABCB8_10_like domain containing protein	K11085	msbA ATP-binding cassette subfamily B bacterial MsbA [EC:3.6.3.-]
NODE_9_lth_826861_231	hypothetical protein
NODE_9_lth_826861_232	Nucleoside triphosphate pyrophosphatase Maf-like protein	K06287	maf septum formation protein
NODE_9_lth_826861_233	DUS-like, FMN-binding domain	K05545	DUS4 tRNA-dihydrouridine synthase 4 [EC:1.3.1.90]
NODE_9_lth_826861_234	Uncharacterised protein family UPF0276	K09930	K09930 uncharacterized protein
NODE_9_lth_826861_235	CBS_pair_CAP-ED_NT_Pol-beta-like_DUF294_assoc domain containing protein
NODE_9_lth_826861_236	LOG family	K06966	K06966 uncharacterized protein
NODE_9_lth_826861_237	DHHA1 domain containing protein
NODE_9_lth_826861_238	Peptidase S54, rhomboid domain containing protein	K07059	K07059 uncharacterized protein
NODE_9_lth_826861_239	Signal transduction response regulator, receiver domain	K13587	cckA two-component system cell cycle sensor histidine kinase and response regulator CckA [EC:2.7.13.3]
NODE_9_lth_826861_240	Phosphoribosylaminoimidazole carboxylase, ATPase subunit	K01589	purK 5-(carboxyamino)imidazole ribonucleotide synthase [EC:6.3.4.18]
NODE_9_lth_826861_241	PurE domain	K01588	purE 5-(carboxyamino)imidazole ribonucleotide mutase [EC:5.4.99.18]
NODE_9_lth_826861_242	Membrane fusion protein, biotin-lipoyl like domain containing protein	K02005	ABC.CD.TX HlyD family secretion protein
NODE_9_lth_826861_243	Outer membrane efflux protein	K15725	czcC outer membrane protein cobalt-zinc-cadmium efflux system
NODE_9_lth_826861_244	ABC_6TM_LmrA_like domain containing protein	K02021	ABC.MR putative ABC transport system ATP-binding protein
NODE_9_lth_826861_245	Chemotaxis methyl-accepting receptor HlyB-like, 4HB MCP domain containing protein
NODE_9_lth_826861_246	Pseudouridine synthase, RsuA/RluB/E/F	K06182	rluF 23S rRNA pseudouridine2604 synthase [EC:5.4.99.21]
NODE_9_lth_826861_247	Agmatinase-related	K01480	speB agmatinase [EC:3.5.3.11]
NODE_9_lth_826861_248	Pyruvoyl-dependent arginine decarboxylase	K02626	pdaD arginine decarboxylase [EC:4.1.1.19]
NODE_9_lth_826861_249	ALDH_F21_RNP123 domain containing protein	K19266	E1.2.1.22 lactaldehyde dehydrogenase [EC:1.2.1.22]
NODE_9_lth_826861_250	hypothetical protein
NODE_9_lth_826861_251	Thioredoxin-like fold
NODE_9_lth_826861_252	Deoxyhypusine synthase	K00809	DHPS dys deoxyhypusine synthase [EC:2.5.1.46]
NODE_9_lth_826861_253	hypothetical protein
NODE_9_lth_826861_254	hypothetical protein
NODE_9_lth_826861_255	hypothetical protein
NODE_9_lth_826861_256	Glutamine-tRNA synthetase	K01886	QARS glnS glutaminyl-tRNA synthetase [EC:6.1.1.18]
NODE_9_lth_826861_257	PilZ domain containing protein
NODE_9_lth_826861_258	DNA gyrase inhibitor YacG	K09862	K09862 uncharacterized protein
NODE_9_lth_826861_259	CAD1 domain containing protein	K13979	yahK uncharacterized zinc-type alcohol dehydrogenase-like protein [EC:1.-.-.-]
NODE_9_lth_826861_260	hypothetical protein
NODE_9_lth_826861_261	hypothetical protein
NODE_9_lth_826861_262	hypothetical protein
NODE_9_lth_826861_263	hypothetical protein
NODE_9_lth_826861_264	CESA_CelA_like domain containing protein	K00694	bcsA cellulose synthase (UDP-forming) [EC:2.4.1.12]
NODE_9_lth_826861_265	Glyoxalase/fosfomycin resistance/dioxygenase domain containing protein	K07032	K07032 uncharacterized protein
NODE_9_lth_826861_266	RNA polymerase sigma-70 like domain	K03088	SIG3.2 rpoE RNA polymerase sigma-70 factor ECF subfamily
NODE_9_lth_826861_267	hypothetical protein
NODE_9_lth_826861_268	Glutamate-tRNA ligase, bacterial/mitochondrial	K01885	EARS gltX glutamyl-tRNA synthetase [EC:6.1.1.17]
NODE_9_lth_826861_269	2Fe-2S ferredoxin-type iron-sulfur binding domain	K04755	fdx ferredoxin 2Fe-2S
NODE_9_lth_826861_270	Transcription regulator Rrf2	K13771	nsrR Rrf2 family transcriptional regulator nitric oxide-sensitive transcriptional repressor
NODE_9_lth_826861_271	Cysteine desulfurase IscS	K04487	iscS NFS1 cysteine desulfurase [EC:2.8.1.7]
NODE_9_lth_826861_272	ISC system FeS cluster assembly, IscU scaffold	K04488	iscU nifU nitrogen fixation protein NifU and related proteins
NODE_9_lth_826861_273	FeS cluster insertion protein	K13628	iscA ISCA1 iron-sulfur cluster assembly protein
NODE_9_lth_826861_274	Co-chaperone Hsc20	K04082	hscB HSCB HSC20 molecular chaperone HscB
NODE_9_lth_826861_275	ISC system FeS cluster assembly, HscA chaperone	K04044	hscA molecular chaperone HscA
NODE_9_lth_826861_276	ISC system FeS cluster assembly, IscX
NODE_9_lth_826861_277	hypothetical protein	K05366	mrcA penicillin-binding protein 1A [EC:2.4.1.- 3.4.-.-]
NODE_9_lth_826861_278	hypothetical protein
NODE_9_lth_826861_279	Glycosyltransferase 2-like
NODE_9_lth_826861_280	hypothetical protein
NODE_9_lth_826861_281	GTP-binding protein TypA	K06207	typA bipA GTP-binding protein
NODE_9_lth_826861_282	hypothetical protein
NODE_9_lth_826861_283	Alkyl hydroperoxide reductase subunit C/ Thiol specific antioxidant	K03386	PRDX2_4 ahpC peroxiredoxin (alkyl hydroperoxide reductase subunit C) [EC:1.11.1.15]
NODE_9_lth_826861_284	TRX_family domain containing protein	K03671	trxA thioredoxin 1
NODE_9_lth_826861_285	Signal transduction histidine kinase, dimerisation/phosphoacceptor domain	K13587	cckA two-component system cell cycle sensor histidine kinase and response regulator CckA [EC:2.7.13.3]
NODE_9_lth_826861_286	Signal transduction response regulator, receiver domain	K02490	spo0F two-component system response regulator stage 0 sporulation protein F
NODE_9_lth_826861_287	6-pyruvoyl tetrahydropterin synthase/QueD family	K01737	queD ptpS PTS 6-pyruvoyltetrahydropterin/6-carboxytetrahydropterin synthase [EC:4.2.3.12 4.1.2.50]
NODE_9_lth_826861_288	Protein of unknown function DUF3501
NODE_9_lth_826861_289	Cysteine-rich domain containing protein	K00113	glpC glycerol-3-phosphate dehydrogenase subunit C [EC:1.1.5.3]
NODE_9_lth_826861_290	Rubrerythrin
NODE_9_lth_826861_291	M20_Dipept_like domain containing protein
NODE_9_lth_826861_292	Ubl_MoaD_like domain containing protein
NODE_9_lth_826861_293	HU_IHF domain containing protein	K03530	hupB DNA-binding protein HU-beta
NODE_9_lth_826861_294	hypothetical protein
NODE_9_lth_826861_295	Putative zinc- or iron-chelating domain containing protein
NODE_9_lth_826861_296	HigA2-like, helix-turn-helix domain containing protein	K15773	hipB HTH-type transcriptional regulator / antitoxin HipB
NODE_9_lth_826861_297	Toxin HigB-like
NODE_9_lth_826861_298	Putative beta-barrel porin 2
NODE_9_lth_826861_299	Cytochrome c-like domain containing protein
NODE_9_lth_826861_300	Oil body-associated protein-like
NODE_9_lth_826861_301	hypothetical protein
NODE_9_lth_826861_302	PSP1, C-terminal
NODE_9_lth_826861_303	M3B_PepF domain containing protein
NODE_9_lth_826861_304	EVE domain containing protein
NODE_9_lth_826861_305	Domain of unknown function DUF218	K03748	sanA SanA protein
NODE_9_lth_826861_306	Glucose/Sorbosone dehydrogenase
NODE_9_lth_826861_307	hypothetical protein
NODE_9_lth_826861_308	Putative zinc- or iron-chelating domain containing protein
NODE_9_lth_826861_309	Phosphoserine phosphatase/homoserine phosphotransferase bifunctional protein	K02203	thrH phosphoserine / homoserine phosphotransferase [EC:3.1.3.3 2.7.1.39]
NODE_9_lth_826861_310	hypothetical protein
NODE_9_lth_826861_311	DNA helicase, ATP-dependent, RecQ type	K03654	recQ ATP-dependent DNA helicase RecQ [EC:3.6.4.12]
NODE_9_lth_826861_312	hypothetical protein
NODE_9_lth_826861_313	hypothetical protein
NODE_9_lth_826861_314	hypothetical protein
NODE_9_lth_826861_315	Alginate export domain containing protein
NODE_9_lth_826861_316	Sec-independent protein translocase protein TatA/E	K03116	tatA sec-independent protein translocase protein TatA
NODE_9_lth_826861_317	Sec-independent protein translocase protein TatA/E	K03116	tatA sec-independent protein translocase protein TatA
NODE_9_lth_826861_318	AdoMet_MTases domain containing protein
NODE_9_lth_826861_319	hypothetical protein
NODE_9_lth_826861_320	ABC transporter-like	K06148	ABCC-BAC ATP-binding cassette subfamily C bacterial
NODE_9_lth_826861_321	USP_Like domain containing protein	K06149	uspA universal stress protein A
NODE_9_lth_826861_322	DPM1_like_bac domain containing protein	K00721	DPM1 dolichol-phosphate mannosyltransferase [EC:2.4.1.83]
NODE_9_lth_826861_323	23S rRNA-intervening sequence protein
NODE_9_lth_826861_324	Lipid A biosynthesis, N-terminal
NODE_9_lth_826861_325	Glycosyl transferase family 39/83
NODE_9_lth_826861_326	Phosphatidic acid phosphatase type 2/haloperoxidase	K19302	bcrC undecaprenyl-diphosphatase [EC:3.6.1.27]
NODE_9_lth_826861_327	WD40-like Beta Propeller
NODE_9_lth_826861_328	M1_APN_like domain containing protein
NODE_9_lth_826861_329	Signal transduction response regulator, receiver domain
NODE_9_lth_826861_330	Signal-recognition particle receptor FtsY	K03110	ftsY fused signal recognition particle receptor
NODE_9_lth_826861_331	Endoribonuclease YbeY	K07042	ybeY yqfG probable rRNA maturation factor
NODE_9_lth_826861_332	DEXSc_RecD-like domain containing protein	K06217	phoH phoL phosphate starvation-inducible protein PhoH and related proteins
NODE_9_lth_826861_333	Putative Ig domain containing protein
NODE_9_lth_826861_334	PilC beta-propeller domain containing protein	K02674	pilY1 type IV pilus assembly protein PilY1
NODE_9_lth_826861_335	hypothetical protein
NODE_9_lth_826861_336	Prokaryotic N-terminal methylation site	K02672	pilW type IV pilus assembly protein PilW
NODE_9_lth_826861_337	Prokaryotic N-terminal methylation site	K02671	pilV type IV pilus assembly protein PilV
NODE_9_lth_826861_338	Prokaryotic N-terminal methylation site	K08084	fimT type IV fimbrial biogenesis protein FimT
NODE_9_lth_826861_339	PulE-GspE domain containing protein	K02652	pilB type IV pilus assembly protein PilB
NODE_9_lth_826861_340	hypothetical protein
NODE_9_lth_826861_341	hypothetical protein
NODE_9_lth_826861_342	Prokaryotic N-terminal methylation site
NODE_9_lth_826861_343	Type II secretion system protein GspH	K02457	gspH general secretion pathway protein H
NODE_9_lth_826861_344	Peptidase A24A, N-terminal	K02654	pilD pppA leader peptidase (prepilin peptidase) / N-methyltransferase [EC:3.4.23.43 2.1.1.-]
NODE_9_lth_826861_345	Transcription regulator LuxR, C-terminal	K01994	gerE LuxR family transcriptional regulator transcriptional regulator of spore coat protein
NODE_9_lth_826861_346	RNA methyltransferase TrmH family	K03218	rlmB 23S rRNA (guanosine2251-2'-O)-methyltransferase [EC:2.1.1.185]
NODE_9_lth_826861_347	Cysteine-tRNA ligase	K01883	CARS cysS cysteinyl-tRNA synthetase [EC:6.1.1.16]
NODE_9_lth_826861_348	SNARE associated Golgi protein	K01077	E3.1.3.1 phoA phoB alkaline phosphatase [EC:3.1.3.1]
NODE_9_lth_826861_349	Survival protein SurE-like phosphatase/nucleotidase	K03787	surE 5'-nucleotidase [EC:3.1.3.5]
NODE_9_lth_826861_350	HTH_MlrA-like_sg2 domain containing protein	K03713	glnR MerR family transcriptional regulator glutamine synthetase repressor
NODE_9_lth_826861_351	Integration host factor, alpha subunit	K04764	ihfA himA integration host factor subunit alpha
NODE_9_lth_826861_352	Citramalate synthase	K01649	leuA 2-isopropylmalate synthase [EC:2.3.3.13]
NODE_9_lth_826861_353	Aspartate kinase, monofunctional class	K00928	lysC aspartate kinase [EC:2.7.2.4]
NODE_9_lth_826861_354	2,3-bisphosphoglycerate-independent phosphoglycerate mutase	K15635	apgM 2 3-bisphosphoglycerate-independent phosphoglycerate mutase [EC:5.4.2.12]
NODE_9_lth_826861_355	Threonine synthase-like	K01733	thrC threonine synthase [EC:4.2.3.1]
NODE_9_lth_826861_356	ACT_HSDH-Hom domain containing protein	K00003	E1.1.1.3 homoserine dehydrogenase [EC:1.1.1.3]
NODE_9_lth_826861_357	AAT_like domain containing protein	K14261	alaC alanine-synthesizing transaminase [EC:2.6.1.-]
NODE_9_lth_826861_358	Pyridoxal phosphate (active vitamin B6) biosynthesis PdxJ	K03474	pdxJ pyridoxine 5-phosphate synthase [EC:2.6.99.2]
NODE_9_lth_826861_359	YjeF N-terminal domain	K17759	AIBP nnrE NAD(P)H-hydrate epimerase [EC:5.1.99.6]
NODE_9_lth_826861_360	tRNA threonylcarbamoyl adenosine modification protein TsaE	K06925	tsaE tRNA threonylcarbamoyladenosine biosynthesis protein TsaE
NODE_9_lth_826861_361	Lipopolysaccharide assembly protein A domain containing protein	K08992	lapA lipopolysaccharide assembly protein A
NODE_9_lth_826861_362	DNA mismatch repair protein MutS	K03555	mutS DNA mismatch repair protein MutS
NODE_9_lth_826861_363	HATPase_UhpB-NarQ-NarX-like domain containing protein	K07777	degS two-component system NarL family sensor histidine kinase DegS [EC:2.7.13.3]
NODE_9_lth_826861_364	Transcription regulator LuxR, C-terminal	K02479	K02479 two-component system NarL family response regulator
NODE_9_lth_826861_365	OmpA-like domain	K03640	pal peptidoglycan-associated lipoprotein
NODE_9_lth_826861_366	Chemotaxis methyl-accepting receptor HlyB-like, 4HB MCP domain containing protein
NODE_9_lth_826861_367	hypothetical protein
NODE_9_lth_826861_368	hypothetical protein
NODE_9_lth_826861_369	Peptidase M16, C-terminal	K07263	pqqL zinc protease [EC:3.4.24.-]
NODE_9_lth_826861_370	Polyribonucleotide nucleotidyltransferase	K00962	pnp PNPT1 polyribonucleotide nucleotidyltransferase [EC:2.7.7.8]
NODE_9_lth_826861_371	Ribosomal protein S15, bacterial-type	K02956	RP-S15 MRPS15 rpsO small subunit ribosomal protein S15
NODE_9_lth_826861_372	tRNA pseudouridine synthase II, TruB	K03177	truB PUS4 TRUB1 tRNA pseudouridine55 synthase [EC:5.4.99.25]
NODE_9_lth_826861_373	Ribosome-binding factor A	K02834	rbfA ribosome-binding factor A
NODE_9_lth_826861_374	Protein of unknown function DUF503	K09764	K09764 uncharacterized protein
NODE_9_lth_826861_375	Small GTP-binding protein domain	K02519	infB MTIF2 translation initiation factor IF-2
NODE_9_lth_826861_376	Transcription termination factor NusA	K02600	nusA N utilization substance protein A
NODE_9_lth_826861_377	Ribosome maturation factor RimP	K09748	rimP ribosome maturation factor RimP
NODE_9_lth_826861_378	D-amino acid aminotransferase	K00824	dat D-alanine transaminase [EC:2.6.1.21]
NODE_9_lth_826861_379	GlyDH-like domain containing protein
NODE_9_lth_826861_380	Rieske [2Fe-2S] iron-sulphur domain containing protein	K00363	nirD nitrite reductase (NADH) small subunit [EC:1.7.1.15]
NODE_9_lth_826861_381	Protein of unknown function DUF192	K09005	K09005 uncharacterized protein
NODE_9_lth_826861_382	4Fe-4S ferredoxin-type, iron-sulphur binding domain containing protein
NODE_9_lth_826861_383	hypothetical protein
NODE_9_lth_826861_384	hypothetical protein
NODE_9_lth_826861_385	Spermidine/spermine synthases	K00797	speE SRM spermidine synthase [EC:2.5.1.16]
NODE_9_lth_826861_386	CBS_pair_CAP-ED_NT_Pol-beta-like_DUF294_assoc domain containing protein	K00088	guaB IMP dehydrogenase [EC:1.1.1.205]
NODE_9_lth_826861_387	UDP-glucose/GDP-mannose dehydrogenase	K00012	UGDH ugd UDPglucose 6-dehydrogenase [EC:1.1.1.22]
NODE_9_lth_826861_388	HEAT repeats
NODE_9_lth_826861_389	HEAT repeats	K05386	cpeZ bilin biosynthesis protein
NODE_9_lth_826861_390	HEAT repeats
NODE_9_lth_826861_391	HEAT repeats
NODE_9_lth_826861_392	PBS lyase HEAT-like repeat
NODE_9_lth_826861_393	hypothetical protein
NODE_9_lth_826861_394	Type I phosphodiesterase/nucleotide pyrophosphatase/phosphate transferase
NODE_9_lth_826861_395	hypothetical protein
NODE_9_lth_826861_396	hypothetical protein
NODE_9_lth_826861_397	hypothetical protein
NODE_9_lth_826861_398	hypothetical protein
NODE_9_lth_826861_399	Tetrapyrrole biosynthesis, uroporphyrinogen III synthase	K01719	hemD UROS uroporphyrinogen-III synthase [EC:4.2.1.75]
NODE_9_lth_826861_400	Sulfatase-modifying factor enzyme
NODE_9_lth_826861_401	VOC domain containing protein	K07032	K07032 uncharacterized protein
NODE_9_lth_826861_402	Beta-lactamase superfamily domain containing protein
NODE_9_lth_826861_403	UDP_GE_SDE_e domain containing protein	K08679	E5.1.3.6 UDP-glucuronate 4-epimerase [EC:5.1.3.6]
NODE_9_lth_826861_404	SnoaL-like domain containing protein	K01822	E5.3.3.1 steroid Delta-isomerase [EC:5.3.3.1]
NODE_9_lth_826861_405	hypothetical protein
NODE_9_lth_826861_406	HAD hydrolase, subfamily IA	K01838	pgmB beta-phosphoglucomutase [EC:5.4.2.6]
NODE_9_lth_826861_407	Cation/H+ exchanger	K03455	TC.KEF monovalent cation:H+ antiporter-2 CPA2 family
NODE_9_lth_826861_408	Rieske_RO_Alpha_N domain containing protein	K03862	vanA vanillate monooxygenase [EC:1.14.13.82]
NODE_9_lth_826861_409	DsrE2-like family
NODE_9_lth_826861_410	SirA_YedF_YeeD domain containing protein	K04085	tusA sirA tRNA 2-thiouridine synthesizing protein A [EC:2.8.1.-]
NODE_9_lth_826861_411	Formiminotransferase catalytic domain	K13990	FTCD glutamate formiminotransferase / formiminotetrahydrofolate cyclodeaminase [EC:2.1.2.5 4.3.1.4]
NODE_9_lth_826861_412	Ribosomal protein S21	K02970	RP-S21 MRPS21 rpsU small subunit ribosomal protein S21
NODE_9_lth_826861_413	Endonuclease III	K10773	NTH endonuclease III [EC:4.2.99.18]
NODE_9_lth_826861_414	hypothetical protein
NODE_9_lth_826861_415	hypothetical protein
NODE_9_lth_826861_416	Uncharacterised protein family PGPGW, transmembrane
NODE_9_lth_826861_417	DNA polymerase 1	K02335	DPO1 polA DNA polymerase I [EC:2.7.7.7]
NODE_9_lth_826861_418	hypothetical protein
NODE_9_lth_826861_419	PilZ domain containing protein
NODE_9_lth_826861_420	hypothetical protein
NODE_9_lth_826861_421	hypothetical protein
NODE_9_lth_826861_422	Domain of unknown function DUF4062
NODE_9_lth_826861_423	Transcription regulator LexA	K01356	lexA repressor LexA [EC:3.4.21.88]
NODE_9_lth_826861_424	hypothetical protein
NODE_9_lth_826861_425	hypothetical protein
NODE_9_lth_826861_426	POLBc_B2 domain containing protein	K02336	DPO2 polB DNA polymerase II [EC:2.7.7.7]
NODE_9_lth_826861_427	Sulfatase-modifying factor enzyme
NODE_9_lth_826861_428	hypothetical protein
NODE_9_lth_826861_429	Alcohol dehydrogenase, zinc-binding type 2	K13953	adhP alcohol dehydrogenase propanol-preferring [EC:1.1.1.1]
NODE_9_lth_826861_430	Lipid/polyisoprenoid-binding, YceI-like
NODE_9_lth_826861_431	TonB/TolA, C-terminal
NODE_9_lth_826861_432	Alcohol dehydrogenase, C-terminal	K00060	tdh threonine 3-dehydrogenase [EC:1.1.1.103]
NODE_9_lth_826861_433	2-amino-3-ketobutyrate coenzyme A ligase	K00639	kbl GCAT glycine C-acetyltransferase [EC:2.3.1.29]
NODE_9_lth_826861_434	MlaA lipoprotein	K04754	mlaA vacJ phospholipid-binding lipoprotein MlaA
NODE_9_lth_826861_435	Serine aminopeptidase, S33	K06889	K06889 uncharacterized protein
NODE_9_lth_826861_436	hypothetical protein
NODE_9_lth_826861_437	Flavin-dependent halogenase	K14257	cts4 prnC FADH2 O2-dependent halogenase [EC:1.14.19.-]
NODE_9_lth_826861_438	hypothetical protein	K18240	XanB2 chorismate lyase / 3-hydroxybenzoate synthase [EC:4.1.3.40 4.1.3.45]
NODE_9_lth_826861_439	NodB homology domain containing protein
NODE_9_lth_826861_440	hypothetical protein
NODE_9_lth_826861_441	DPM_DPG-synthase_like domain containing protein	K00721	DPM1 dolichol-phosphate mannosyltransferase [EC:2.4.1.83]
NODE_9_lth_826861_442	Enoyl-(Acyl carrier protein) reductase	K00059	fabG 3-oxoacyl-[acyl-carrier protein] reductase [EC:1.1.1.100]
NODE_9_lth_826861_443	hypothetical protein
NODE_9_lth_826861_444	Beta-ketoacyl synthase, N-terminal
NODE_9_lth_826861_445	Beta-ketoacyl synthase	K00647	fabB 3-oxoacyl-[acyl-carrier-protein] synthase I [EC:2.3.1.41]
NODE_9_lth_826861_446	Membrane transport protein MMPL domain containing protein	K07003	K07003 uncharacterized protein
NODE_9_lth_826861_447	Outer membrane lipoprotein carrier protein LolA-like
NODE_9_lth_826861_448	Bacterial lipid A biosynthesis acyltransferase	K02517	lpxL htrB Kdo2-lipid IVA lauroyltransferase [EC:2.3.1.241]
NODE_9_lth_826861_449	hypothetical protein	K02372	fabZ 3-hydroxyacyl-[acyl-carrier-protein] dehydratase [EC:4.2.1.59]
NODE_9_lth_826861_450	AFD_class_I domain containing protein	K00666	K00666 fatty-acyl-CoA synthase [EC:6.2.1.-]
NODE_9_lth_826861_451	Phosphopantetheine binding ACP domain containing protein	K02078	acpP acyl carrier protein
NODE_9_lth_826861_452	AdoMet_MTases domain containing protein	K03183	ubiE demethylmenaquinone methyltransferase / 2-methoxy-6-polyprenyl-1 4-benzoquinol methylase [EC:2.1.1.163 2.1.1.201]
NODE_9_lth_826861_453	Domain of unknown function DUF4105
NODE_9_lth_826861_454	Protein of unknown function DUF3015
NODE_9_lth_826861_455	Protein of unknown function DUF3332
NODE_9_lth_826861_456	Phosphodiesterase MJ0936/Vps29	K07095	K07095 uncharacterized protein
NODE_9_lth_826861_457	M48C_Oma1_like domain containing protein	K03799	htpX heat shock protein HtpX [EC:3.4.24.-]
NODE_9_lth_826861_458	hypothetical protein
NODE_9_lth_826861_459	Mitochondrial biogenesis protein AIM24
NODE_9_lth_826861_460	hypothetical protein
NODE_9_lth_826861_461	hypothetical protein
NODE_9_lth_826861_462	Type II/III secretion system	K02453	gspD general secretion pathway protein D
NODE_9_lth_826861_463	PilZ domain containing protein
NODE_9_lth_826861_464	Outer membrane lipoprotein Slp	K07285	slp outer membrane lipoprotein
NODE_9_lth_826861_465	hypothetical protein
NODE_9_lth_826861_466	hypothetical protein
NODE_9_lth_826861_467	AdoMet_MTases domain containing protein	K03183	ubiE demethylmenaquinone methyltransferase / 2-methoxy-6-polyprenyl-1 4-benzoquinol methylase [EC:2.1.1.163 2.1.1.201]
NODE_9_lth_826861_468	hypothetical protein
NODE_9_lth_826861_469	hypothetical protein
NODE_9_lth_826861_470	PRX_like1 domain containing protein	K03564	BCP PRXQ DOT5 peroxiredoxin Q/BCP [EC:1.11.1.15]
NODE_9_lth_826861_471	Protein of unknown function DUF541	K09807	K09807 uncharacterized protein
NODE_9_lth_826861_472	ACD_sHsps-like domain containing protein	K13993	HSP20 HSP20 family protein
NODE_9_lth_826861_473	Protein of unknown function DUF2934
NODE_9_lth_826861_474	BON domain containing protein	K04065	osmY hyperosmotically inducible periplasmic protein
NODE_9_lth_826861_475	CsbD-like domain containing protein
NODE_9_lth_826861_476	Protein of unknown function DUF1328
NODE_9_lth_826861_477	FeS cluster insertion protein	K15724	erpA iron-sulfur cluster insertion protein
NODE_9_lth_826861_478	TPP_PYR_PFOR_IOR-alpha_like domain containing protein	K00169	porA pyruvate ferredoxin oxidoreductase alpha subunit [EC:1.2.7.1]
NODE_9_lth_826861_479	Thiamine pyrophosphate enzyme, C-terminal TPP-binding	K00170	porB pyruvate ferredoxin oxidoreductase beta subunit [EC:1.2.7.1]
NODE_9_lth_826861_480	Thiamine pyrophosphate enzyme, C-terminal TPP-binding	K00170	porB pyruvate ferredoxin oxidoreductase beta subunit [EC:1.2.7.1]
NODE_9_lth_826861_481	hypothetical protein
NODE_9_lth_826861_482	hypothetical protein
NODE_9_lth_826861_483	hypothetical protein
NODE_9_lth_826861_484	Helix-hairpin-helix motif	K02237	comEA competence protein ComEA
NODE_9_lth_826861_485	HNH nuclease
NODE_9_lth_826861_486	EcoEI R protein C-terminal domain containing protein
NODE_9_lth_826861_487	hypothetical protein
NODE_9_lth_826861_488	hypothetical protein
NODE_9_lth_826861_489	Peptidoglycan-associated lipoprotein	K03640	pal peptidoglycan-associated lipoprotein
NODE_9_lth_826861_490	Sodium:dicarboxylate symporter	K03309	TC.DAACS dicarboxylate/amino acid:cation (Na+ or H+) symporter DAACS family
NODE_9_lth_826861_491	hypothetical protein
NODE_9_lth_826861_492	CDP-alcohol phosphatidyltransferase	K17103	CHO1 pssA CDP-diacylglycerol---serine O-phosphatidyltransferase [EC:2.7.8.8]
NODE_9_lth_826861_493	hypothetical protein
NODE_9_lth_826861_494	MtfA family	K09933	mtfA MtfA peptidase
NODE_9_lth_826861_495	HATPase domain containing protein	K07646	kdpD two-component system OmpR family sensor histidine kinase KdpD [EC:2.7.13.3]
NODE_9_lth_826861_496	hypothetical protein
NODE_9_lth_826861_497	Putative stress-induced transcription regulator
NODE_9_lth_826861_498	Sulphur relay, DsrE/F-like protein
NODE_9_lth_826861_499	Pyridoxamine 5'-phosphate oxidase, putative	K07006	K07006 uncharacterized protein
NODE_9_lth_826861_500	hypothetical protein
NODE_9_lth_826861_501	SpoVT-AbrB domain containing protein	K07172	mazE chpAI antitoxin MazE
NODE_9_lth_826861_502	mRNA interferase PemK-like	K07171	mazF ndoA chpA mRNA interferase MazF [EC:3.1.-.-]
NODE_9_lth_826861_503	Fido domain containing protein	K04095	fic cell filamentation protein
NODE_9_lth_826861_504	hypothetical protein
NODE_9_lth_826861_505	HicA mRNA interferase family
NODE_9_lth_826861_506	hypothetical protein
NODE_9_lth_826861_507	Transposase IS200-like
NODE_9_lth_826861_508	M48_Ste24p_like domain containing protein
NODE_9_lth_826861_509	hypothetical protein
NODE_9_lth_826861_510	hypothetical protein
NODE_9_lth_826861_511	hypothetical protein
NODE_9_lth_826861_512	hypothetical protein
NODE_9_lth_826861_513	Tetratricopeptide repeat	K05807	bamD outer membrane protein assembly factor BamD
NODE_9_lth_826861_514	hypothetical protein
NODE_9_lth_826861_515	hypothetical protein
NODE_9_lth_826861_516	hypothetical protein
NODE_9_lth_826861_517	hypothetical protein
NODE_9_lth_826861_518	SF2_C_EcoAI-like domain containing protein	K01156	res type III restriction enzyme [EC:3.1.21.5]
NODE_9_lth_826861_519	M14_ASTE_ASPA_like domain containing protein	K07316	mod adenine-specific DNA-methyltransferase [EC:2.1.1.72]
NODE_9_lth_826861_520	ABC_ATPase domain containing protein	K07459	ybjD putative ATP-dependent endonuclease of the OLD family
NODE_9_lth_826861_521	hypothetical protein
NODE_9_lth_826861_522	Protein CR006, P-loop domain containing protein
NODE_9_lth_826861_523	Protein of unknown function DUF2130
NODE_9_lth_826861_524	DEXDc_RapA domain containing protein	K19001	HELLS DDM1 ATP-dependent DNA helicase
NODE_9_lth_826861_525	Protein of unknown function DUF2442
NODE_9_lth_826861_526	Protein of unknown function DUF4160
NODE_9_lth_826861_527	Cro/C1-type helix-turn-helix domain
NODE_9_lth_826861_528	Zinc finger, MqsA-type
NODE_9_lth_826861_529	Protein of unknown function DUF4258
NODE_9_lth_826861_530	Cro/C1-type helix-turn-helix domain	K07729	K07729 putative transcriptional regulator
NODE_9_lth_826861_531	YhcG PDDEXK nuclease domain containing protein
NODE_9_lth_826861_532	YhcG, N-terminal
NODE_9_lth_826861_533	RecB family nuclease, TM0106, putative
NODE_9_lth_826861_534	hypothetical protein
NODE_9_lth_826861_535	hypothetical protein
NODE_9_lth_826861_536	hypothetical protein
NODE_9_lth_826861_537	vWFA domain containing protein
NODE_9_lth_826861_538	WYL domain containing protein	K13572	pafB proteasome accessory factor B
NODE_9_lth_826861_539	Orotidine 5'-phosphate decarboxylase	K01591	pyrF orotidine-5'-phosphate decarboxylase [EC:4.1.1.23]
NODE_9_lth_826861_540	Ribosomal protein S20	K02968	RP-S20 rpsT small subunit ribosomal protein S20
NODE_9_lth_826861_541	DNA polymerase III, delta subunit	K02340	DPO3D1 holA DNA polymerase III subunit delta [EC:2.7.7.7]
NODE_9_lth_826861_542	LPS-assembly lipoprotein LptE
NODE_9_lth_826861_543	Leucine-tRNA ligase	K01869	LARS leuS leucyl-tRNA synthetase [EC:6.1.1.4]
NODE_9_lth_826861_544	AdoMet_MTases domain containing protein	K00570	pmtA phosphatidylethanolamine/phosphatidyl-N-methylethanolamine N-methyltransferase [EC:2.1.1.17 2.1.1.71]
NODE_9_lth_826861_545	Sialidase_non-viral domain containing protein
NODE_9_lth_826861_546	Haloacid dehalogenase-like hydrolase	K07025	K07025 putative hydrolase of the HAD superfamily
NODE_9_lth_826861_547	GTP-binding protein EngA	K03977	engA der GTPase
NODE_9_lth_826861_548	hypothetical protein
NODE_9_lth_826861_549	RNA polymerase sigma-70 like domain	K03088	SIG3.2 rpoE RNA polymerase sigma-70 factor ECF subfamily
NODE_9_lth_826861_550	Putative zinc-finger
NODE_9_lth_826861_551	Cytochrome c-like domain containing protein	K19344	nirC cytochrome c55X
NODE_9_lth_826861_552	hypothetical protein
NODE_9_lth_826861_553	M20_dipept_like domain containing protein	K15428	DUG1 Cys-Gly metallodipeptidase DUG1 [EC:3.4.13.-]
NODE_9_lth_826861_554	hypothetical protein
NODE_9_lth_826861_555	3-hydroxyisobutyrate dehydrogenase, NAD-binding domain containing protein	K00020	mmsB HIBADH 3-hydroxyisobutyrate dehydrogenase [EC:1.1.1.31]
NODE_9_lth_826861_556	hypothetical protein
NODE_9_lth_826861_557	Putative beta-barrel porin-2, OmpL-like. bbp2
NODE_9_lth_826861_558	Signal transduction response regulator, receiver domain	K07667	kdpE two-component system OmpR family KDP operon response regulator KdpE
NODE_9_lth_826861_559	HATPase domain containing protein	K07646	kdpD two-component system OmpR family sensor histidine kinase KdpD [EC:2.7.13.3]
NODE_9_lth_826861_560	Potassium-transporting ATPase C chain	K01548	kdpC K+-transporting ATPase ATPase C chain [EC:3.6.3.12]
NODE_9_lth_826861_561	P-type ATPase, B chain, subfamily IA	K01547	kdpB K+-transporting ATPase ATPase B chain [EC:3.6.3.12]
NODE_9_lth_826861_562	Potassium-transporting ATPase A chain	K01546	kdpA K+-transporting ATPase ATPase A chain [EC:3.6.3.12]
NODE_9_lth_826861_563	K+ transporting P-type ATPase, F subunit
NODE_9_lth_826861_564	Protein of unknown function DUF1566
NODE_9_lth_826861_565	Acetate transporter GPR1/FUN34/SatP family	K07034	K07034 uncharacterized protein
NODE_9_lth_826861_566	hypothetical protein
NODE_9_lth_826861_567	S2P-M50_like_2 domain containing protein
NODE_9_lth_826861_568	metallo-hydrolase-like_MBL-fold domain containing protein	K01069	E3.1.2.6 gloB hydroxyacylglutathione hydrolase [EC:3.1.2.6]
NODE_9_lth_826861_569	Peptidase M16, C-terminal	K07263	pqqL zinc protease [EC:3.4.24.-]
NODE_9_lth_826861_570	Peptidase M16, N-terminal	K07263	pqqL zinc protease [EC:3.4.24.-]
NODE_9_lth_826861_571	HAD hydrolase, subfamily IA	K01091	gph phosphoglycolate phosphatase [EC:3.1.3.18]
NODE_9_lth_826861_572	hypothetical protein
NODE_9_lth_826861_573	Pyruvate kinase	K00873	PK pyk pyruvate kinase [EC:2.7.1.40]
NODE_9_lth_826861_574	Guanine-specific ribonuclease N1/T1/U2	K01167	E3.1.27.3 ribonuclease T1 [EC:3.1.27.3]
NODE_9_lth_826861_575	Barstar_evA4336-like domain containing protein
NODE_9_lth_826861_576	hypothetical protein
NODE_9_lth_826861_577	hypothetical protein
NODE_9_lth_826861_578	Tetrapyrrole biosynthesis, glutamate-1-semialdehyde aminotransferase	K01845	hemL glutamate-1-semialdehyde 2 1-aminomutase [EC:5.4.3.8]
NODE_9_lth_826861_579	hypothetical protein
NODE_9_lth_826861_580	Staphylococcal nuclease (SNase-like), OB-fold	K01174	nuc micrococcal nuclease [EC:3.1.31.1]
NODE_9_lth_826861_581	Ribonuclease toxin, BrnT, of type II toxin-antitoxin system	K09803	K09803 uncharacterized protein
NODE_9_lth_826861_582	hypothetical protein
NODE_9_lth_826861_583	Conserved hypothetical protein CHP02574, addiction module
NODE_9_lth_826861_584	hypothetical protein
NODE_9_lth_826861_585	Protein of unknown function DUF2971
NODE_9_lth_826861_586	Cro/C1-type helix-turn-helix domain
NODE_9_lth_826861_587	SpoIIAA-like
NODE_9_lth_826861_588	Toll/interleukin-1 receptor homology (TIR) domain containing protein
NODE_9_lth_826861_589	hypothetical protein
NODE_9_lth_826861_590	Acyl-CoA thioester hydrolase YbgC/YbaW family	K07107	ybgC acyl-CoA thioester hydrolase [EC:3.1.2.-]
NODE_9_lth_826861_591	23S rRNA-intervening sequence protein
NODE_9_lth_826861_592	CRISPR-associated protein, Cas02710
NODE_9_lth_826861_593	Phosphoheptose isomerase	K03271	gmhA lpcA D-sedoheptulose 7-phosphate isomerase [EC:5.3.1.28]
NODE_9_lth_826861_594	hypothetical protein
NODE_9_lth_826861_595	DEXHc_Snf domain containing protein
NODE_9_lth_826861_596	PAS domain
NODE_9_lth_826861_597	RfaE bifunctional protein, domain II	K00980	tagD glycerol-3-phosphate cytidylyltransferase [EC:2.7.7.39]
NODE_9_lth_826861_598	Transcription-repair coupling factor	K03723	mfd transcription-repair coupling factor (superfamily II helicase) [EC:3.6.4.-]
NODE_9_lth_826861_599	SurA N-terminal domain containing protein	K03769	ppiC peptidyl-prolyl cis-trans isomerase C [EC:5.2.1.8]
NODE_9_lth_826861_600	Peptidyl-prolyl cis-trans isomerase, PpiC-type	K03771	surA peptidyl-prolyl cis-trans isomerase SurA [EC:5.2.1.8]
NODE_9_lth_826861_601	GTP-binding protein, ribosome biogenesis, YsxC	K03978	engB GTP-binding protein
NODE_9_lth_826861_602	Biosynthetic peptidoglycan transglycosylase	K03814	mtgA monofunctional biosynthetic peptidoglycan transglycosylase [EC:2.4.1.-]
NODE_9_lth_826861_603	Ntn_Asparaginase_2_like domain containing protein	K13051	iaaA ASRGL1 beta-aspartyl-peptidase (threonine type) [EC:3.4.19.5]
NODE_9_lth_826861_604	hypothetical protein
NODE_9_lth_826861_605	D-aminoacyl-tRNA deacylase DTD	K07560	dtd DTD1 D-tyrosyl-tRNA(Tyr) deacylase [EC:3.1.-.-]
NODE_9_lth_826861_606	Methylated-DNA-[protein]-cysteine S-methyltransferase, DNA binding	K00567	ogt MGMT methylated-DNA-[protein]-cysteine S-methyltransferase [EC:2.1.1.63]
NODE_9_lth_826861_607	Peptidoglycan biosynthesis protein MurJ	K03980	murJ mviN putative peptidoglycan lipid II flippase
NODE_9_lth_826861_608	hypothetical protein
NODE_9_lth_826861_609	Cytochrome P450	K00493	E1.14.14.1 unspecific monooxygenase [EC:1.14.14.1]
NODE_9_lth_826861_610	Tetratricopeptide repeat
NODE_9_lth_826861_611	SLC26A/SulP transporter	K03321	TC.SULP sulfate permease SulP family
NODE_9_lth_826861_612	TPM domain containing protein	K08988	K08988 putative membrane protein
NODE_9_lth_826861_613	TPM domain containing protein	K06872	K06872 uncharacterized protein
NODE_9_lth_826861_614	MamQ/LemA	K03744	lemA LemA protein
NODE_9_lth_826861_615	hypothetical protein
NODE_9_lth_826861_616	PilZ domain containing protein
NODE_9_lth_826861_617	PilZ domain containing protein
NODE_9_lth_826861_618	3-Dehydro-bile acid delta(4,6)-reductase-like	K07007	K07007 uncharacterized protein
NODE_9_lth_826861_619	hypothetical protein
NODE_9_lth_826861_620	AP endonuclease 1	K01142	E3.1.11.2 xthA exodeoxyribonuclease III [EC:3.1.11.2]
NODE_9_lth_826861_621	PBP2_OxyR domain containing protein	K04761	oxyR LysR family transcriptional regulator hydrogen peroxide-inducible genes activator
NODE_9_lth_826861_622	hypothetical protein
NODE_9_lth_826861_623	Cytochrome c-like domain containing protein	K00428	E1.11.1.5 cytochrome c peroxidase [EC:1.11.1.5]
NODE_9_lth_826861_624	Mechanosensitive ion channel MscS
NODE_9_lth_826861_625	hypothetical protein
NODE_9_lth_826861_626	hypothetical protein
NODE_9_lth_826861_627	Tetratricopeptide repeat	K02656	pilF type IV pilus assembly protein PilF
NODE_9_lth_826861_628	Pyridine nucleotide-disulphide oxidoreductase, dimerisation domain containing protein	K00382	DLD lpd pdhD dihydrolipoamide dehydrogenase [EC:1.8.1.4]
NODE_9_lth_826861_629	DUF1653-like domain containing protein
NODE_9_lth_826861_630	CBS_pair_AcuB_like domain containing protein	K04767	acuB acetoin utilization protein AcuB
NODE_9_lth_826861_631	CESA_CelA_like domain containing protein	K00694	bcsA cellulose synthase (UDP-forming) [EC:2.4.1.12]
NODE_9_lth_826861_632	hypothetical protein
NODE_9_lth_826861_633	MEKHLA
NODE_9_lth_826861_634	hypothetical protein
NODE_9_lth_826861_635	3-isopropylmalate dehydratase, large subunit	K01702	LEU1 3-isopropylmalate dehydratase [EC:4.2.1.33]
NODE_9_lth_826861_636	3-isopropylmalate dehydratase, small subunit	K01704	leuD 3-isopropylmalate/(R)-2-methylmalate dehydratase small subunit [EC:4.2.1.33 4.2.1.35]
NODE_9_lth_826861_637	hypothetical protein
NODE_9_lth_826861_638	Magnesium/cobalt transport protein CorA	K03284	corA magnesium transporter
NODE_9_lth_826861_639	CysQ domain containing protein	K01092	E3.1.3.25 IMPA suhB myo-inositol-1(or 4)-monophosphatase [EC:3.1.3.25]
NODE_9_lth_826861_640	3-hydroxyisobutyrate dehydrogenase, NAD-binding domain containing protein	K00042	garR glxR 2-hydroxy-3-oxopropionate reductase [EC:1.1.1.60]
NODE_9_lth_826861_641	hypothetical protein
NODE_9_lth_826861_642	AAT_like domain containing protein	K10907	K10907 aminotransferase [EC:2.6.1.-]
NODE_9_lth_826861_643	PilZ domain containing protein
NODE_9_lth_826861_644	Peptide methionine sulphoxide reductase MsrA	K07304	msrA peptide-methionine (S)-S-oxide reductase [EC:1.8.4.11]
NODE_9_lth_826861_645	SLOG cluster4	K06966	K06966 uncharacterized protein
NODE_9_lth_826861_646	Tetratricopeptide repeat
NODE_9_lth_826861_647	hypothetical protein
NODE_9_lth_826861_648	hypothetical protein
NODE_9_lth_826861_649	Metalloprotease TldD/PmbA	K03592	pmbA PmbA protein
NODE_9_lth_826861_650	Metalloprotease TldD/PmbA	K03568	tldD TldD protein
NODE_9_lth_826861_651	Glycerophosphodiester phosphodiesterase domain containing protein	K01126	E3.1.4.46 glpQ ugpQ glycerophosphoryl diester phosphodiesterase [EC:3.1.4.46]
NODE_9_lth_826861_652	hypothetical protein	K07743	K07743 transcriptional regulator
NODE_9_lth_826861_653	Hopanoid C-3 methylase HpnR	K04034	bchE anaerobic magnesium-protoporphyrin IX monomethyl ester cyclase [EC:4.-.-.-]
NODE_9_lth_826861_654	hypothetical protein
NODE_9_lth_826861_655	PilZ domain containing protein
NODE_9_lth_826861_656	Protein of unknown function DUF1295
NODE_9_lth_826861_657	dTDP_HR_like_SDR_e domain containing protein	K00067	rfbD rmlD dTDP-4-dehydrorhamnose reductase [EC:1.1.1.133]
NODE_9_lth_826861_658	NAD(P)-binding domain containing protein	K00356	E1.6.99.3 NADH dehydrogenase [EC:1.6.99.3]
NODE_9_lth_826861_659	Energy-dependent translational throttle protein EttA	K06020	E3.6.3.25 sulfate-transporting ATPase [EC:3.6.3.25]
NODE_9_lth_826861_660	SYLF domain containing protein
NODE_9_lth_826861_661	hypothetical protein
NODE_9_lth_826861_662	Alpha/beta hydrolase fold-1	K07000	K07000 uncharacterized protein
NODE_9_lth_826861_663	Phospholipase/carboxylesterase/thioesterase	K06999	K06999 phospholipase/carboxylesterase
NODE_9_lth_826861_664	hypothetical protein
NODE_9_lth_826861_665	Protein adenylyltransferase SelO	K08997	ydiU uncharacterized protein
NODE_9_lth_826861_666	Domain of unknown function DUF2294
NODE_9_lth_826861_667	NADH-Ubiquinone oxidoreductase (complex I), chain 5 N-terminal	K00341	nuoL NADH-quinone oxidoreductase subunit L [EC:1.6.5.3]
NODE_9_lth_826861_668	NADH-Ubiquinone oxidoreductase (complex I), chain 5 N-terminal	K00341	nuoL NADH-quinone oxidoreductase subunit L [EC:1.6.5.3]
NODE_9_lth_826861_669	NADH:quinone oxidoreductase/Mrp antiporter, membrane subunit	K00342	nuoM NADH-quinone oxidoreductase subunit M [EC:1.6.5.3]
NODE_9_lth_826861_670	DabA	K09822	K09822 uncharacterized protein
NODE_9_lth_826861_671	hypothetical protein
NODE_9_lth_826861_672	hypothetical protein
NODE_9_lth_826861_673	Alpha/beta hydrolase fold-3	K01432	AFMID arylformamidase [EC:3.5.1.9]
NODE_9_lth_826861_674	hypothetical protein
NODE_9_lth_826861_675	Tetratricopeptide repeat
NODE_9_lth_826861_676	Thymidylate synthase ThyX
NODE_9_lth_826861_677	Histidine-tRNA ligase	K01892	HARS hisS histidyl-tRNA synthetase [EC:6.1.1.21]
NODE_9_lth_826861_678	Sulphur relay, DsrE/F-like protein
NODE_9_lth_826861_679	hypothetical protein
NODE_9_lth_826861_680	hypothetical protein
NODE_9_lth_826861_681	Chromosomal replication control, initiator DnaA	K02313	dnaA chromosomal replication initiator protein
NODE_9_lth_826861_682	DNA polymerase III, beta sliding clamp	K02338	DPO3B dnaN DNA polymerase III subunit beta [EC:2.7.7.7]
NODE_9_lth_826861_683	DNA gyrase, subunit B	K02470	gyrB DNA gyrase subunit B [EC:5.99.1.3]
NODE_9_lth_826861_684	hypothetical protein	K02469	gyrA DNA gyrase subunit A [EC:5.99.1.3]
NODE_9_lth_826861_685	hypothetical protein
NODE_9_lth_826861_686	Protein of unknown function DUF721/UPF0232
NODE_9_lth_826861_687	SsrA-binding protein	K03664	smpB SsrA-binding protein
NODE_9_lth_826861_688	hypothetical protein
NODE_9_lth_826861_689	DoxX family	K15977	K15977 putative oxidoreductase
NODE_9_lth_826861_690	Pirin, N-terminal domain containing protein	K06911	K06911 uncharacterized protein
NODE_9_lth_826861_691	Pirin, C-terminal domain containing protein	K06911	K06911 uncharacterized protein
NODE_9_lth_826861_692	DsbA_FrnE domain containing protein	K03673	dsbA thiol:disulfide interchange protein DsbA
NODE_9_lth_826861_693	VOC domain containing protein
NODE_9_lth_826861_694	Glyoxalase/fosfomycin resistance/dioxygenase domain containing protein	K07104	catE catechol 2 3-dioxygenase [EC:1.13.11.2]
NODE_9_lth_826861_695	hypothetical protein
NODE_9_lth_826861_696	Antibiotic biosynthesis monooxygenase domain containing protein
NODE_9_lth_826861_697	LTXXQ motif family protein	K06006	cpxP periplasmic protein CpxP
NODE_9_lth_826861_698	Cytochrome c-like domain containing protein	K08906	petJ cytochrome c6
NODE_9_lth_826861_699	Iron sulphur-containing domain, CDGSH-type
NODE_9_lth_826861_700	FNR_like domain containing protein	K00523	ascD ddhD rfbI CDP-4-dehydro-6-deoxyglucose reductase E3 [EC:1.17.1.1]
NODE_9_lth_826861_701	DoxX family	K15977	K15977 putative oxidoreductase
NODE_9_lth_826861_702	Cytochrome c-like domain containing protein	K12263	cccB cytochrome c551
NODE_9_lth_826861_703	Twin-arginine translocation pathway, signal sequence, bacterial/archaeal
NODE_9_lth_826861_704	FAD linked oxidase, N-terminal	K05797	pchF 4-cresol dehydrogenase (hydroxylating) flavoprotein subunit [EC:1.17.99.1]
NODE_9_lth_826861_705	benzyl_alcohol_DH domain containing protein	K00055	E1.1.1.90 aryl-alcohol dehydrogenase [EC:1.1.1.90]
NODE_9_lth_826861_706	Membrane fusion protein, biotin-lipoyl like domain containing protein	K01993	ABC-2.TX HlyD family secretion protein
NODE_9_lth_826861_707	ABC_DR_subfamily_A domain containing protein	K13926	rbbA ribosome-dependent ATPase
NODE_9_lth_826861_708	ABC-2 family transporter protein	K01992	ABC-2.P ABC-2 type transport system permease protein
NODE_9_lth_826861_709	NADPH-dependent FMN reductase-like
NODE_9_lth_826861_710	Bacterial lipid A biosynthesis acyltransferase	K02517	lpxL htrB Kdo2-lipid IVA lauroyltransferase [EC:2.3.1.241]
NODE_9_lth_826861_711	AAA domain containing protein	K15836	fhlA formate hydrogenlyase transcriptional activator
NODE_9_lth_826861_712	Heavy metal-associated domain, HMA	K07213	ATOX1 ATX1 copZ golB copper chaperone
NODE_9_lth_826861_713	P-type ATPase, subfamily IB	K17686	copA ATP7 Cu+-exporting ATPase [EC:3.6.3.54]
NODE_9_lth_826861_714	OYE_like_FMN domain containing protein	K10680	nemA N-ethylmaleimide reductase [EC:1.-.-.-]
NODE_9_lth_826861_715	SNARE associated Golgi protein	K03975	dedA membrane-associated protein
NODE_9_lth_826861_716	hypothetical protein
NODE_9_lth_826861_717	RND efflux pump, membrane fusion protein	K03585	acrA mexA adeI smeD mtrC cmeA membrane fusion protein multidrug efflux system
NODE_9_lth_826861_718	Hydrophobe/amphiphile efflux-1 HAE1	K18138	acrB mexB adeJ smeE mtrD cmeB multidrug efflux pump
NODE_9_lth_826861_719	RND efflux system, outer membrane lipoprotein, NodT	K18139	oprM emhC ttgC cusC adeK smeF mtrE cmeC gesC outer membrane protein multidrug efflux system
NODE_9_lth_826861_720	Nitroreductase_2 domain containing protein	K19286	nfrA2 FMN reductase [NAD(P)H] [EC:1.5.1.39]
NODE_9_lth_826861_721	Enoyl-(Acyl carrier protein) reductase	K00059	fabG 3-oxoacyl-[acyl-carrier protein] reductase [EC:1.1.1.100]
NODE_9_lth_826861_722	NmrA_like_SDR_a domain containing protein	K19267	qorB NAD(P)H dehydrogenase (quinone) [EC:1.6.5.2]
NODE_9_lth_826861_723	YjgF_YER057c_UK114_like_6 domain containing protein	K09022	ridA tdcF 2-iminobutanoate/2-iminopropanoate deaminase [EC:3.5.99.10]
NODE_9_lth_826861_724	hypothetical protein
NODE_9_lth_826861_725	Acetylserotonin O-methyltransferase, dimerisation domain containing protein	K00543	ASMT acetylserotonin N-methyltransferase [EC:2.1.1.4]
NODE_9_lth_826861_726	YmaE-like_MBL-fold domain containing protein	K01069	E3.1.2.6 gloB hydroxyacylglutathione hydrolase [EC:3.1.2.6]
NODE_9_lth_826861_727	MFS_FBT domain containing protein
NODE_9_lth_826861_728	Thiosulfate sulfurtransferase, bacterial	K03975	dedA membrane-associated protein
NODE_9_lth_826861_729	AdoMet_MTases domain containing protein
NODE_9_lth_826861_730	Sulfatase-modifying factor enzyme
NODE_9_lth_826861_731	Macro_Poa1p_like domain containing protein	K15529	POA1 ADP-ribose 1''-phosphate phosphatase [EC:3.1.3.84]
NODE_9_lth_826861_732	Polyphosphate:nucleotide phosphotransferase, PPK2
NODE_9_lth_826861_733	Amino acid/polyamine transporter I	K03294	TC.APA basic amino acid/polyamine antiporter APA family
NODE_9_lth_826861_734	ParB/Sulfiredoxin	K03497	parB spo0J chromosome partitioning protein ParB family
NODE_9_lth_826861_735	Pterin 4 alpha carbinolamine dehydratase	K01724	PCBD phhB 4a-hydroxytetrahydrobiopterin dehydratase [EC:4.2.1.96]
NODE_9_lth_826861_736	Ribosomal peptide maturation radical SAM protein 1	K04034	bchE anaerobic magnesium-protoporphyrin IX monomethyl ester cyclase [EC:4.-.-.-]
NODE_9_lth_826861_737	Alkylhydroperoxidase AhpD core
NODE_9_lth_826861_738	hypothetical protein
NODE_9_lth_826861_739	Inositol monophosphatase	K01092	E3.1.3.25 IMPA suhB myo-inositol-1(or 4)-monophosphatase [EC:3.1.3.25]
NODE_9_lth_826861_740	ASXL, HARE-HTH domain containing protein
NODE_9_lth_826861_741	UDP-3-O-acyl N-acetylglucosamine deacetylase	K02535	lpxC UDP-3-O-[3-hydroxymyristoyl] N-acetylglucosamine deacetylase [EC:3.5.1.108]
NODE_9_lth_826861_742	Transcription regulator LuxR, C-terminal	K02479	K02479 two-component system NarL family response regulator
NODE_9_lth_826861_743	HATPase_UhpB-NarQ-NarX-like domain containing protein	K07777	degS two-component system NarL family sensor histidine kinase DegS [EC:2.7.13.3]
NODE_9_lth_826861_744	Ribonucleotide reductase regulator NrdR-like	K07738	nrdR transcriptional repressor NrdR
NODE_9_lth_826861_745	Serine hydroxymethyltransferase	K00600	glyA SHMT glycine hydroxymethyltransferase [EC:2.1.2.1]
NODE_9_lth_826861_746	Ribosomal protein L9, bacteria/chloroplast	K02939	RP-L9 MRPL9 rplI large subunit ribosomal protein L9
NODE_9_lth_826861_747	hypothetical protein
NODE_9_lth_826861_748	B12-binding_like domain containing protein
NODE_9_lth_826861_749	hypothetical protein
NODE_9_lth_826861_750	Sulfatase-modifying factor enzyme
NODE_9_lth_826861_751	Sulfatase-modifying factor enzyme
NODE_9_lth_826861_752	hypothetical protein
NODE_9_lth_826861_753	Sulfatase-modifying factor enzyme
NODE_9_lth_826861_754	hypothetical protein
NODE_9_lth_826861_755	Epimerase family protein SDR39U1	K07071	K07071 uncharacterized protein
NODE_9_lth_826861_756	Domain of unknown function DUF4149
NODE_9_lth_826861_757	PDZ_CTP_protease domain containing protein
NODE_9_lth_826861_758	hypothetical protein
NODE_9_lth_826861_759	hypothetical protein
NODE_9_lth_826861_760	Cryptochrome/DNA photolyase, FAD-binding domain containing protein	K01669	phrB deoxyribodipyrimidine photo-lyase [EC:4.1.99.3]
NODE_9_lth_826861_761	Domain of unknown function DUF1722
NODE_9_lth_826861_762	hypothetical protein
NODE_9_lth_826861_763	CbiX_SirB_N domain containing protein	K03795	cbiX sirohydrochlorin cobaltochelatase [EC:4.99.1.3]
NODE_9_lth_826861_764	AdoMet_MTases domain containing protein	K00574	cfa cyclopropane-fatty-acyl-phospholipid synthase [EC:2.1.1.79]
NODE_9_lth_826861_765	Protein of unknown function DUF2878
NODE_9_lth_826861_766	Protein of unknown function DUF1295	K12343	SRD5A1 3-oxo-5-alpha-steroid 4-dehydrogenase 1 [EC:1.3.1.22]
NODE_9_lth_826861_767	hypothetical protein
NODE_9_lth_826861_768	Lipocalin/cytosolic fatty-acid binding domain containing protein	K03098	APOD apolipoprotein D and lipocalin family protein
NODE_9_lth_826861_769	Amine oxidase	K06954	K06954 uncharacterized protein
NODE_9_lth_826861_770	Protein of unknown function DUF1365	K09701	K09701 uncharacterized protein
NODE_9_lth_826861_771	AdoMet_MTases domain containing protein	K00574	cfa cyclopropane-fatty-acyl-phospholipid synthase [EC:2.1.1.79]
NODE_9_lth_826861_772	Orotate phosphoribosyl transferase domain	K00762	pyrE orotate phosphoribosyltransferase [EC:2.4.2.10]
NODE_9_lth_826861_773	hypothetical protein
NODE_9_lth_826861_774	RHOD domain containing protein	K03972	pspE phage shock protein E
NODE_9_lth_826861_775	Phosphodiester glycosidase
NODE_9_lth_826861_776	Signal transduction response regulator, receiver domain	K13587	cckA two-component system cell cycle sensor histidine kinase and response regulator CckA [EC:2.7.13.3]
NODE_9_lth_826861_777	NAD(P)H-quinone oxidoreductase, subunit N/subunit 2	K00343	nuoN NADH-quinone oxidoreductase subunit N [EC:1.6.5.3]
NODE_9_lth_826861_778	NADH-quinone oxidoreductase, chain M/4	K00342	nuoM NADH-quinone oxidoreductase subunit M [EC:1.6.5.3]
NODE_9_lth_826861_779	NADH-quinone oxidoreductase, chain M/4	K00342	nuoM NADH-quinone oxidoreductase subunit M [EC:1.6.5.3]
NODE_9_lth_826861_780	NADH-plastoquinone oxidoreductase, chain 5	K00341	nuoL NADH-quinone oxidoreductase subunit L [EC:1.6.5.3]
NODE_9_lth_826861_781	NADH-ubiquinone oxidoreductase chain 4L/K	K00340	nuoK NADH-quinone oxidoreductase subunit K [EC:1.6.5.3]
NODE_9_lth_826861_782	NADH:ubiquinone/plastoquinone oxidoreductase, chain 6	K00339	nuoJ NADH-quinone oxidoreductase subunit J [EC:1.6.5.3]
NODE_9_lth_826861_783	NADH-quinone oxidoreductase, chain I	K00338	nuoI NADH-quinone oxidoreductase subunit I [EC:1.6.5.3]
NODE_9_lth_826861_784	2Fe-2S ferredoxin-type iron-sulfur binding domain	K05299	fdhA formate dehydrogenase alpha subunit [EC:1.2.1.43]
NODE_9_lth_826861_785	NAD(P)H-quinone oxidoreductase subunit D/H	K13378	nuoCD NADH-quinone oxidoreductase subunit C/D [EC:1.6.5.3]
NODE_9_lth_826861_786	NADH dehydrogenase, subunit C	K00332	nuoC NADH-quinone oxidoreductase subunit C [EC:1.6.5.3]
NODE_9_lth_826861_787	NADH-ubiquinone oxidoreductase, 20 Kd subunit	K00331	nuoB NADH-quinone oxidoreductase subunit B [EC:1.6.5.3]
NODE_9_lth_826861_788	NAD(P)H-quinone oxidoreductase subunit 3, bacterial/plastid	K00330	nuoA NADH-quinone oxidoreductase subunit A [EC:1.6.5.3]
NODE_9_lth_826861_789	OmpA-like domain
NODE_9_lth_826861_790	Primosomal protein N'	K04066	priA primosomal protein N' (replication factor Y) (superfamily II helicase) [EC:3.6.4.-]
NODE_9_lth_826861_791	hypothetical protein
NODE_9_lth_826861_792	Signal transduction response regulator, receiver domain	K02490	spo0F two-component system response regulator stage 0 sporulation protein F
NODE_9_lth_826861_793	HAD-superfamily hydrolase, subfamily IB, SerB1-like	K18697	pgpC phosphatidylglycerophosphatase C [EC:3.1.3.27]
NODE_9_lth_826861_794	Putative 7-cyano-7-deazaguanosine (preQ0) biosynthesis protein QueE	K10026	queE 7-carboxy-7-deazaguanine synthase [EC:4.3.99.3]
NODE_9_lth_826861_795	Peptidase M17, leucine aminopeptidase	K01255	CARP pepA leucyl aminopeptidase [EC:3.4.11.1]
NODE_9_lth_826861_796	Glycoside hydrolase, family 3, N-terminal	K01207	nagZ beta-N-acetylhexosaminidase [EC:3.2.1.52]
NODE_9_lth_826861_797	MFS_YxiO_like domain containing protein	K06902	UMF1 MFS transporter UMF1 family
NODE_9_lth_826861_798	hypothetical protein
NODE_9_lth_826861_799	Phosphate-starvation-induced PsiE-like
NODE_9_lth_826861_800	hypothetical protein
NODE_9_lth_826861_801	Amino acid/polyamine transporter I	K03294	TC.APA basic amino acid/polyamine antiporter APA family
NODE_9_lth_826861_802	GATase1_2 domain containing protein	K07010	K07010 putative glutamine amidotransferase
NODE_9_lth_826861_803	hypothetical protein
NODE_9_lth_826861_804	hypothetical protein
NODE_9_lth_826861_805	Peptidase M24	K01271	pepQ Xaa-Pro dipeptidase [EC:3.4.13.9]
NODE_9_lth_826861_806	Sec-independent protein translocase protein TatA/E
NODE_9_lth_826861_807	HEAT repeats
NODE_9_lth_826861_808	PilZ domain containing protein	K02676	pilZ type IV pilus assembly protein PilZ
NODE_9_lth_826861_809	PilZ domain, Myxococcales-type	K02676	pilZ type IV pilus assembly protein PilZ
NODE_9_lth_826861_810	Clp protease, ATP-binding subunit ClpX	K03544	clpX CLPX ATP-dependent Clp protease ATP-binding subunit ClpX
NODE_9_lth_826861_811	ATP-dependent Clp protease proteolytic subunit	K01358	clpP CLPP ATP-dependent Clp protease protease subunit [EC:3.4.21.92]
NODE_9_lth_826861_812	Trigger factor	K03545	tig trigger factor
NODE_9_lth_826861_813	HEAT repeats
NODE_9_lth_826861_814	Twin-arginine translocation pathway, signal sequence, bacterial/archaeal	K01999	livK branched-chain amino acid transport system substrate-binding protein
NODE_9_lth_826861_815	OmpA-like domain	K02557	motB chemotaxis protein MotB
NODE_9_lth_826861_816	Large-conductance mechanosensitive channel	K03282	mscL large conductance mechanosensitive channel
NODE_9_lth_826861_817	Protein of unknown function DUF481	K07283	ydiY putative salt-induced outer membrane protein
NODE_9_lth_826861_818	tRNA-specific 2-thiouridylase	K00566	mnmA trmU TRMU tRNA-specific 2-thiouridylase [EC:2.8.1.-]
NODE_9_lth_826861_819	Bactofilin A/B
NODE_9_lth_826861_820	Bactofilin A/B
NODE_9_lth_826861_821	ParB/RepB/Spo0J partition protein	K03497	parB spo0J chromosome partitioning protein ParB family
NODE_9_lth_826861_822	ArsA domain containing protein	K03496	parA soj chromosome partitioning protein
NODE_9_lth_826861_823	tRNA uridine 5-carboxymethylaminomethyl modification enzyme MnmG	K03495	gidA mnmG MTO1 tRNA uridine 5-carboxymethylaminomethyl modification enzyme
NODE_9_lth_826861_824	Small GTP-binding protein domain	K03650	mnmE trmE MSS1 tRNA modification GTPase [EC:3.6.-.-]
NODE_9_lth_826861_825	Membrane insertase YidC/Oxa1, C-terminal	K03217	yidC spoIIIJ OXA1 ccfA YidC/Oxa1 family membrane protein insertase
NODE_9_lth_826861_826	Ribonuclease P	K03536	rnpA ribonuclease P protein component [EC:3.1.26.5]
NODE_9_lth_826861_827	hypothetical protein
NODE_9_lth_826861_828	hypothetical protein
NODE_9_lth_826861_829	YkuD_like domain containing protein
NODE_9_lth_826861_830	YkuD_like domain containing protein
NODE_9_lth_826861_831	hypothetical protein
NODE_9_lth_826861_832	hypothetical protein
NODE_9_lth_826861_833	Glucokinase	K00845	glk glucokinase [EC:2.7.1.2]
NODE_9_lth_826861_834	Ribose 5-phosphate isomerase, type A	K01807	rpiA ribose 5-phosphate isomerase A [EC:5.3.1.6]
NODE_9_lth_826861_835	Aminopeptidase N-type	K08776	NPEPPS puromycin-sensitive aminopeptidase [EC:3.4.11.-]
NODE_9_lth_826861_836	ABC transporter permease protein domain containing protein	K02004	ABC.CD.P putative ABC transport system permease protein
NODE_9_lth_826861_837	ABC_MJ0796_LolCDE_FtsE domain containing protein	K02003	ABC.CD.A putative ABC transport system ATP-binding protein
NODE_9_lth_826861_838	Lysophospholipase_L1_like domain containing protein	K10804	tesA acyl-CoA thioesterase I [EC:3.1.2.- 3.1.1.5]
NODE_9_lth_826861_839	hypothetical protein
NODE_9_lth_826861_840	hypothetical protein
NODE_9_lth_826861_841	hypothetical protein
NODE_9_lth_826861_842	ChanN-like domain containing protein
NODE_9_lth_826861_843	hypothetical protein
NODE_9_lth_826861_844	AAA domain containing protein	K03924	moxR MoxR-like ATPase [EC:3.6.3.-]
NODE_9_lth_826861_845	Domain of unknown function DUF58
NODE_9_lth_826861_846	Protein-glutamine gamma-glutamyltransferase TgpA, N-terminal
NODE_9_lth_826861_847	Thr-dehyd domain containing protein	K01754	E4.3.1.19 ilvA tdcB threonine dehydratase [EC:4.3.1.19]
NODE_9_lth_826861_848	Twin-arginine translocation pathway, signal sequence, bacterial/archaeal
NODE_11_lth_675069_1	hypothetical protein
NODE_11_lth_675069_2	hypothetical protein
NODE_11_lth_675069_3	hypothetical protein
NODE_11_lth_675069_4	hypothetical protein
NODE_11_lth_675069_5	hypothetical protein
NODE_11_lth_675069_6	Trm112-like	K09791	K09791 uncharacterized protein
NODE_11_lth_675069_7	Protein of unknown function DUF502
NODE_11_lth_675069_8	NAT_SF domain containing protein	K03789	rimI ribosomal-protein-alanine N-acetyltransferase [EC:2.3.1.128]
NODE_11_lth_675069_9	hypothetical protein
NODE_11_lth_675069_10	hypothetical protein
NODE_11_lth_675069_11	LOG family	K06966	K06966 uncharacterized protein
NODE_11_lth_675069_12	TTHA0252-CPSF-like_MBL-fold domain containing protein	K07576	K07576 metallo-beta-lactamase family protein
NODE_11_lth_675069_13	DmpA domain containing protein	K01266	dmpA dap D-aminopeptidase [EC:3.4.11.19]
NODE_11_lth_675069_14	hypothetical protein
NODE_11_lth_675069_15	FIST domain, N-terminal
NODE_11_lth_675069_16	FKBP-type peptidyl-prolyl cis-trans isomerase domain containing protein	K01802	E5.2.1.8 peptidylprolyl isomerase [EC:5.2.1.8]
NODE_11_lth_675069_17	Glycine cleavage system T protein	K00605	gcvT AMT aminomethyltransferase [EC:2.1.2.10]
NODE_11_lth_675069_18	ADPRase_NUDT5 domain containing protein	K01515	nudF ADP-ribose pyrophosphatase [EC:3.6.1.13]
NODE_11_lth_675069_19	hypothetical protein
NODE_11_lth_675069_20	G/U mismatch-specific DNA glycosylase	K03649	MUG TDG TDG/mug DNA glycosylase family protein [EC:3.2.2.-]
NODE_11_lth_675069_21	hypothetical protein
NODE_11_lth_675069_22	Enoyl-[acyl-carrier-protein] reductase (NADH)	K00208	fabI enoyl-[acyl-carrier protein] reductase I [EC:1.3.1.9 1.3.1.10]
NODE_11_lth_675069_23	Peptide chain release factor class I	K15034	yaeJ ribosome-associated protein
NODE_11_lth_675069_24	hypothetical protein
NODE_11_lth_675069_25	Glycine dehydrogenase (decarboxylating)	K00281	GLDC gcvP glycine dehydrogenase [EC:1.4.4.2]
NODE_11_lth_675069_26	Succinate dehydrogenase/fumarate reductase, flavoprotein subunit	K00239	sdhA frdA succinate dehydrogenase / fumarate reductase flavoprotein subunit [EC:1.3.5.1 1.3.5.4]
NODE_11_lth_675069_27	Signal transduction response regulator, receiver domain	K07665	cusR copR silR two-component system OmpR family copper resistance phosphate regulon response regulator CusR
NODE_11_lth_675069_28	Heavy metal sensor kinase	K07644	cusS copS silS two-component system OmpR family heavy metal sensor histidine kinase CusS [EC:2.7.13.3]
NODE_11_lth_675069_29	Peptidase S1C, Do	K04771	degP htrA serine protease Do [EC:3.4.21.107]
NODE_11_lth_675069_30	Formyltetrahydrofolate deformylase	K01433	purU formyltetrahydrofolate deformylase [EC:3.5.1.10]
NODE_11_lth_675069_31	Ribosomal protein S12 methylthiotransferase RimO	K14441	rimO ribosomal protein S12 methylthiotransferase [EC:2.8.4.4]
NODE_11_lth_675069_32	LbH_gamma_CA_like domain containing protein	K02617	paaY phenylacetic acid degradation protein
NODE_11_lth_675069_33	hypothetical protein
NODE_11_lth_675069_34	M28_like domain containing protein	K19702	E3.4.11.24 aminopeptidase S [EC:3.4.11.24]
NODE_11_lth_675069_35	Acetylglutamate kinase family	K00930	argB acetylglutamate kinase [EC:2.7.2.8]
NODE_11_lth_675069_36	Heat shock protein HslU	K03667	hslU ATP-dependent HslUV protease ATP-binding subunit HslU
NODE_11_lth_675069_37	ATP-dependent protease, HslV subunit	K01419	hslV clpQ ATP-dependent HslUV protease peptidase subunit HslV [EC:3.4.25.2]
NODE_11_lth_675069_38	Tyrosine recombinase XerC	K03733	xerC integrase/recombinase XerC
NODE_11_lth_675069_39	Methylenetetrahydrofolate--tRNA-(uracil-5-)- methyltransferase TrmFO	K04094	trmFO gid methylenetetrahydrofolate--tRNA-(uracil-5-)-methyltransferase [EC:2.1.1.74]
NODE_11_lth_675069_40	hypothetical protein
NODE_11_lth_675069_41	Tetratricopeptide repeat
NODE_11_lth_675069_42	Zinc finger, DksA/TraR C4-type	K06204	dksA DnaK suppressor protein
NODE_11_lth_675069_43	DNA recombination protein RecR	K06187	recR recombination protein RecR
NODE_11_lth_675069_44	Nucleoid-associated protein YbaB/EbfC family	K09747	K09747 uncharacterized protein
NODE_11_lth_675069_45	DNA polymerase III, subunit gamma/ tau	K02343	DPO3G dnaX DNA polymerase III subunit gamma/tau [EC:2.7.7.7]
NODE_11_lth_675069_46	AsmA	K07289	asmA AsmA protein
NODE_11_lth_675069_47	AsmA
NODE_11_lth_675069_48	Mechanosensitive ion channel MscS	K03442	mscS small conductance mechanosensitive channel
NODE_11_lth_675069_49	ATPase, OSCP/delta subunit	K02113	ATPF1D atpH F-type H+-transporting ATPase subunit delta
NODE_11_lth_675069_50	ATP synthase, F1 complex, alpha subunit	K02132	ATPeF1A ATP5A1 ATP1 F-type H+-transporting ATPase subunit alpha
NODE_11_lth_675069_51	ATP synthase, F1 complex, gamma subunit	K02115	ATPF1G atpG F-type H+-transporting ATPase subunit gamma
NODE_11_lth_675069_52	ATP synthase, F1 complex, beta subunit	K02133	ATPeF1B ATP5B ATP2 F-type H+-transporting ATPase subunit beta [EC:3.6.3.14]
NODE_11_lth_675069_53	ATP synthase, F1 complex, delta/epsilon subunit	K02114	ATPF1E atpC F-type H+-transporting ATPase subunit epsilon
NODE_11_lth_675069_54	hypothetical protein
NODE_11_lth_675069_55	Pseudouridine synthase, RluC/RluD	K06180	rluD 23S rRNA pseudouridine1911/1915/1917 synthase [EC:5.4.99.23]
NODE_11_lth_675069_56	hypothetical protein
NODE_11_lth_675069_57	hypothetical protein
NODE_11_lth_675069_58	NAT_SF domain containing protein	K00619	argA amino-acid N-acetyltransferase [EC:2.3.1.1]
NODE_11_lth_675069_59	Outer membrane protein beta-barrel domain containing protein	K07275	ompW outer membrane protein
NODE_11_lth_675069_60	TM_ABC_iron-siderophores_like domain containing protein	K09819	ABC.MN.P manganese/iron transport system permease protein
NODE_11_lth_675069_61	ABC_Metallic_Cations domain containing protein	K09820	ABC.MN.A manganese/iron transport system ATP-binding protein
NODE_11_lth_675069_62	Periplasmic solute binding protein, ZnuA-like	K02077	ABC.ZM.S zinc/manganese transport system substrate-binding protein
NODE_11_lth_675069_63	Anhydro-N-acetylmuramic acid kinase	K09001	anmK anhydro-N-acetylmuramic acid kinase [EC:2.7.1.170]
NODE_11_lth_675069_64	Domain of unknown function DUF2726
NODE_11_lth_675069_65	Cell division coordinator CpoB, C-terminal	K05807	bamD outer membrane protein assembly factor BamD
NODE_11_lth_675069_66	Right handed beta helix domain containing protein
NODE_11_lth_675069_67	GGDEF domain	K11444	wspR two-component system chemotaxis family response regulator WspR [EC:2.7.7.65]
NODE_11_lth_675069_68	hypothetical protein
NODE_11_lth_675069_69	hypothetical protein
NODE_11_lth_675069_70	hypothetical protein
NODE_11_lth_675069_71	hypothetical protein
NODE_11_lth_675069_72	PEP-CTERM protein-sorting domain
NODE_11_lth_675069_73	Protein of unknown function DUF1566
NODE_11_lth_675069_74	PEP-CTERM protein-sorting domain
NODE_11_lth_675069_75	hypothetical protein
NODE_11_lth_675069_76	Methionyl-tRNA formyltransferase	K00604	MTFMT fmt methionyl-tRNA formyltransferase [EC:2.1.2.9]
NODE_11_lth_675069_77	rRNA small subunit methyltransferase B	K03500	rsmB sun 16S rRNA (cytosine967-C5)-methyltransferase [EC:2.1.1.176]
NODE_11_lth_675069_78	Ribulose-phosphate 3-epimerase	K01783	rpe RPE ribulose-phosphate 3-epimerase [EC:5.1.3.1]
NODE_11_lth_675069_79	Phenylalanyl-tRNA synthetase, class IIc, alpha subunit	K01889	FARSA pheS phenylalanyl-tRNA synthetase alpha chain [EC:6.1.1.20]
NODE_11_lth_675069_80	Phenylalanyl-tRNA synthetase, class IIc, beta subunit, archae/euk cytosolic	K01890	FARSB pheT phenylalanyl-tRNA synthetase beta chain [EC:6.1.1.20]
NODE_11_lth_675069_81	Ribosomal protein L20	K02887	RP-L20 MRPL20 rplT large subunit ribosomal protein L20
NODE_11_lth_675069_82	Ribosomal protein L35, non-mitochondrial	K02916	RP-L35 MRPL35 rpmI large subunit ribosomal protein L35
NODE_11_lth_675069_83	Translation initiation factor 3	K02520	infC MTIF3 translation initiation factor IF-3
NODE_11_lth_675069_84	Threonine-tRNA ligase, class IIa	K01868	TARS thrS threonyl-tRNA synthetase [EC:6.1.1.3]
NODE_11_lth_675069_85	DNA binding HTH domain, Fis-type
NODE_11_lth_675069_86	Transcription regulator Rrf2	K13643	iscR Rrf2 family transcriptional regulator iron-sulfur cluster assembly transcription factor
NODE_11_lth_675069_87	SirA_YedF_YeeD domain containing protein	K00392	sir sulfite reductase (ferredoxin) [EC:1.8.7.1]
NODE_11_lth_675069_88	Phosphoadenosine phosphosulphate/adenosine 5'-phosphosulphate reductase	K00390	cysH phosphoadenosine phosphosulfate reductase [EC:1.8.4.8 1.8.4.10]
NODE_11_lth_675069_89	Glycosyl transferase, family 3	K00766	trpD anthranilate phosphoribosyltransferase [EC:2.4.2.18]
NODE_11_lth_675069_90	Phosphoadenosine phosphosulphate reductase	K00957	cysD sulfate adenylyltransferase subunit 2 [EC:2.7.7.4]
NODE_11_lth_675069_91	Sulphate adenylyltransferase, large subunit	K00955	cysNC bifunctional enzyme CysN/CysC [EC:2.7.7.4 2.7.1.25]
NODE_11_lth_675069_92	Mrp/NBP35 ATP-binding protein	K03593	mrp NUBPL ATP-binding protein involved in chromosome partitioning
NODE_11_lth_675069_93	Proto-chlorophyllide/chlorophyllide reductase, C-terminal
NODE_11_lth_675069_94	hypothetical protein
NODE_11_lth_675069_95	Transcriptional regulator TACO1-like
NODE_11_lth_675069_96	Bacterial DNA recombination protein RuvA	K03550	ruvA holliday junction DNA helicase RuvA [EC:3.6.4.12]
NODE_11_lth_675069_97	hypothetical protein
NODE_11_lth_675069_98	DNA helicase, Holliday junction RuvB-type	K03551	ruvB holliday junction DNA helicase RuvB [EC:3.6.4.12]
NODE_11_lth_675069_99	Gamma/beta/epsilon proteobacterial P-protein, chorismate mutase domain	K14170	pheA chorismate mutase / prephenate dehydratase [EC:5.4.99.5 4.2.1.51]
NODE_11_lth_675069_100	Histidinol-phosphate aminotransferase family	K00817	hisC histidinol-phosphate aminotransferase [EC:2.6.1.9]
NODE_11_lth_675069_101	Phospho-2-dehydro-3-deoxyheptonate aldolase, subtype 2	K03856	AROA2 aroA 3-deoxy-7-phosphoheptulonate synthase [EC:2.5.1.54]
NODE_11_lth_675069_102	Prephenate dehydrogenase	K00220	tyrC cyclohexadieny/prephenate dehydrogenase [EC:1.3.1.43 1.3.1.12]
NODE_11_lth_675069_103	3-phosphoshikimate 1-carboxyvinyltransferase	K00800	aroA 3-phosphoshikimate 1-carboxyvinyltransferase [EC:2.5.1.19]
NODE_11_lth_675069_104	Cytidylate kinase	K00945	cmk cytidylate kinase [EC:2.7.4.14]
NODE_11_lth_675069_105	LPLAT_AGPAT-like domain containing protein	K00655	plsC 1-acyl-sn-glycerol-3-phosphate acyltransferase [EC:2.3.1.51]
NODE_11_lth_675069_106	Ribosomal protein S1	K02945	RP-S1 rpsA small subunit ribosomal protein S1
NODE_11_lth_675069_107	Peptidase S49, SppA	K04773	sppA protease IV [EC:3.4.21.-]
NODE_11_lth_675069_108	IHF_B domain containing protein	K05788	ihfB himD integration host factor subunit beta
NODE_11_lth_675069_109	Proto-chlorophyllide/chlorophyllide reductase, C-terminal
NODE_11_lth_675069_110	hypothetical protein
NODE_11_lth_675069_111	FG-GAP repeat
NODE_11_lth_675069_112	hypothetical protein
NODE_11_lth_675069_113	hypothetical protein
NODE_11_lth_675069_114	Peptidase S11, D-alanyl-D-alanine carboxypeptidase A, N-terminal	K07258	dacC dacA dacD D-alanyl-D-alanine carboxypeptidase (penicillin-binding protein 5/6) [EC:3.4.16.4]
NODE_11_lth_675069_115	hypothetical protein
NODE_11_lth_675069_116	TrHb1_N domain containing protein	K06886	glbN hemoglobin
NODE_11_lth_675069_117	hypothetical protein
NODE_11_lth_675069_118	hypothetical protein
NODE_11_lth_675069_119	NAD(P) binding domain of glutamate dehydrogenase	K00261	GLUD1_2 gdhA glutamate dehydrogenase (NAD(P)+) [EC:1.4.1.3]
NODE_11_lth_675069_120	Octanoyltransferase	K03801	lipB lipoyl(octanoyl) transferase [EC:2.3.1.181]
NODE_11_lth_675069_121	PDZ_serine_protease domain containing protein	K04771	degP htrA serine protease Do [EC:3.4.21.107]
NODE_11_lth_675069_122	RNA polymerase sigma-70 like domain	K03086	SIG1 rpoD RNA polymerase primary sigma factor
NODE_11_lth_675069_123	AdoMet_MTases domain containing protein	K07442	TRM61 GCD14 tRNA (adenine57-N1/adenine58-N1)-methyltransferase [EC:2.1.1.219 2.1.1.220]
NODE_11_lth_675069_124	SDR_c domain containing protein	K18009	budC meso-butanediol dehydrogenase / (S S)-butanediol dehydrogenase / diacetyl reductase [EC:1.1.1.- 1.1.1.76 1.1.1.304]
NODE_11_lth_675069_125	Shikimate dehydrogenase	K13832	aroDE DHQ-SDH 3-dehydroquinate dehydratase / shikimate dehydrogenase [EC:4.2.1.10 1.1.1.25]
NODE_11_lth_675069_126	Shikimate kinase/Threonine synthase-like 1	K00891	E2.7.1.71 aroK aroL shikimate kinase [EC:2.7.1.71]
NODE_11_lth_675069_127	hypothetical protein
NODE_11_lth_675069_128	Peptidoglycan-associated lipoprotein	K03640	pal peptidoglycan-associated lipoprotein
NODE_11_lth_675069_129	PilZ domain containing protein
NODE_11_lth_675069_130	hypothetical protein
NODE_11_lth_675069_131	Peptide methionine sulphoxide reductase MsrA	K07304	msrA peptide-methionine (S)-S-oxide reductase [EC:1.8.4.11]
NODE_11_lth_675069_132	hypothetical protein
NODE_11_lth_675069_133	tRNA-cytidine(32) 2-sulfurtransferase	K14058	ttcA tRNA 2-thiocytidine biosynthesis protein TtcA
NODE_11_lth_675069_134	Uncharacterised conserved protein UCP012641, putative zinc-binding metallo-peptidase
NODE_11_lth_675069_135	D-alanine--D-alanine ligase, C-terminal	K01921	ddl D-alanine-D-alanine ligase [EC:6.3.2.4]
NODE_11_lth_675069_136	hypothetical protein
NODE_11_lth_675069_137	hypothetical protein
NODE_11_lth_675069_138	hypothetical protein
NODE_11_lth_675069_139	Phosphoglycerate mutase 1	K01834	PGAM gpmA 2 3-bisphosphoglycerate-dependent phosphoglycerate mutase [EC:5.4.2.11]
NODE_11_lth_675069_140	hypothetical protein
NODE_11_lth_675069_141	Protein of unknown function DUF2628
NODE_11_lth_675069_142	Acetylornithine/Succinylornithine transaminase family	K00821	argD acetylornithine/N-succinyldiaminopimelate aminotransferase [EC:2.6.1.11 2.6.1.17]
NODE_11_lth_675069_143	Ornithine/putrescine carbamoyltransferase	K00611	OTC argF argI ornithine carbamoyltransferase [EC:2.1.3.3]
NODE_11_lth_675069_144	Argininosuccinate synthase	K01940	argG ASS1 argininosuccinate synthase [EC:6.3.4.5]
NODE_11_lth_675069_145	Argininosuccinate lyase	K01755	argH ASL argininosuccinate lyase [EC:4.3.2.1]
NODE_11_lth_675069_146	hypothetical protein
NODE_11_lth_675069_147	Radical_SAM domain containing protein
NODE_11_lth_675069_148	Diaminopimelate decarboxylase, LysA	K01586	lysA diaminopimelate decarboxylase [EC:4.1.1.20]
NODE_11_lth_675069_149	4-hydroxy-tetrahydrodipicolinate synthase, DapA	K01714	dapA 4-hydroxy-tetrahydrodipicolinate synthase [EC:4.3.3.7]
NODE_11_lth_675069_150	Dihydrodipicolinate reductase	K00215	dapB 4-hydroxy-tetrahydrodipicolinate reductase [EC:1.17.1.8]
NODE_11_lth_675069_151	hypothetical protein
NODE_11_lth_675069_152	hypothetical protein	K06950	K06950 uncharacterized protein
NODE_11_lth_675069_153	hypothetical protein
NODE_11_lth_675069_154	Transaldolase type 3B/Fructose-6-phosphate aldolase	K00616	E2.2.1.2 talA talB transaldolase [EC:2.2.1.2]
NODE_11_lth_675069_155	UDG_F5_TTUDGB_like domain containing protein	K02334	dpo DNA polymerase bacteriophage-type [EC:2.7.7.7]
NODE_11_lth_675069_156	MltD_like domain containing protein	K08307	mltD dniR membrane-bound lytic murein transglycosylase D
NODE_11_lth_675069_157	MOFRL domain containing protein	K11529	gk glycerate 2-kinase [EC:2.7.1.165]
NODE_11_lth_675069_158	PEP-utilising enzyme, mobile domain containing protein	K01007	pps ppsA pyruvate water dikinase [EC:2.7.9.2]
NODE_11_lth_675069_159	DNA recombination RmuC	K09760	rmuC DNA recombination protein RmuC
NODE_11_lth_675069_160	Phosphoribosyl-ATP pyrophosphohydrolase-like
NODE_11_lth_675069_161	PilZ domain containing protein
NODE_11_lth_675069_162	Cytidyltransferase-like domain	K01918	panC pantoate--beta-alanine ligase [EC:6.3.2.1]
NODE_11_lth_675069_163	7,8-Dihydro-6-hydroxymethylpterin- pyrophosphokinase, HPPK	K00950	folK 2-amino-4-hydroxy-6-hydroxymethyldihydropteridine diphosphokinase [EC:2.7.6.3]
NODE_11_lth_675069_164	Diaminopimelate aminotransferase, DapL, Desulfovibrio-type	K10206	E2.6.1.83 LL-diaminopimelate aminotransferase [EC:2.6.1.83]
NODE_11_lth_675069_165	GATase1_1 domain containing protein	K01951	guaA GMPS GMP synthase (glutamine-hydrolysing) [EC:6.3.5.2]
NODE_11_lth_675069_166	Haemerythrin-like
NODE_11_lth_675069_167	Macro_Appr_pase_like domain containing protein
NODE_11_lth_675069_168	hypothetical protein
NODE_11_lth_675069_169	hypothetical protein
NODE_11_lth_675069_170	AdoMet_MTases domain containing protein	K00570	pmtA phosphatidylethanolamine/phosphatidyl-N-methylethanolamine N-methyltransferase [EC:2.1.1.17 2.1.1.71]
NODE_11_lth_675069_171	hypothetical protein
NODE_11_lth_675069_172	hypothetical protein
NODE_11_lth_675069_173	hypothetical protein
NODE_11_lth_675069_174	Sortilin, N-terminal
NODE_11_lth_675069_175	hypothetical protein
NODE_11_lth_675069_176	hypothetical protein
NODE_11_lth_675069_177	Transposase IS200-like	K07491	K07491 putative transposase
NODE_11_lth_675069_178	AttH domain containing protein
NODE_11_lth_675069_179	Lon, substrate-binding domain containing protein	K07157	K07157 uncharacterized protein
NODE_11_lth_675069_180	Daunorubicin resistance ABC transporter ATP-binding subunit DrrA	K01990	ABC-2.A ABC-2 type transport system ATP-binding protein
NODE_11_lth_675069_181	ABC-2 type transporter	K01992	ABC-2.P ABC-2 type transport system permease protein
NODE_11_lth_675069_182	Protein SirB1, N-terminal
NODE_11_lth_675069_183	RNaseZ_MBL-fold domain containing protein	K00784	rnz ribonuclease Z [EC:3.1.26.11]
NODE_11_lth_675069_184	MarR-type HTH domain containing protein	K15973	mhqR MarR family transcriptional regulator 2-MHQ and catechol-resistance regulon repressor
NODE_11_lth_675069_185	HEAT repeats
NODE_11_lth_675069_186	hypothetical protein
NODE_11_lth_675069_187	Pseudouridine synthase, TruD	K06176	truD PUS7 tRNA pseudouridine13 synthase [EC:5.4.99.27]
NODE_11_lth_675069_188	Conserved hypothetical protein CHP00300
NODE_11_lth_675069_189	Amidinotransferase	K01482	DDAH ddaH dimethylargininase [EC:3.5.3.18]
NODE_11_lth_675069_190	Zinc-ribbon domain containing protein
NODE_11_lth_675069_191	Glycerol-3-phosphate dehydrogenase, NAD-dependent	K00057	gpsA glycerol-3-phosphate dehydrogenase (NAD(P)+) [EC:1.1.1.94]
NODE_11_lth_675069_192	PurE domain containing protein	K06898	K06898 uncharacterized protein
NODE_11_lth_675069_193	hypothetical protein
NODE_11_lth_675069_194	Nickel insertion protein	K09121	K09121 uncharacterized protein
NODE_11_lth_675069_195	Sodium/calcium exchanger membrane region	K07301	yrbG cation:H+ antiporter
NODE_11_lth_675069_196	PdxA family	K00097	pdxA 4-hydroxythreonine-4-phosphate dehydrogenase [EC:1.1.1.262]
NODE_11_lth_675069_197	hypothetical protein
NODE_11_lth_675069_198	Ribosomal RNA adenine dimethylase	K02528	ksgA 16S rRNA (adenine1518-N6/adenine1519-N6)-dimethyltransferase [EC:2.1.1.182]
NODE_11_lth_675069_199	DNA translocase FtsK, 4TM region	K03466	ftsK spoIIIE DNA segregation ATPase FtsK/SpoIIIE S-DNA-T family
NODE_11_lth_675069_200	Outer membrane lipoprotein carrier protein LolA-like	K03634	lolA outer membrane lipoprotein carrier protein
NODE_11_lth_675069_201	hypothetical protein
NODE_11_lth_675069_202	hypothetical protein
NODE_11_lth_675069_203	hypothetical protein	K09943	K09943 uncharacterized protein
NODE_11_lth_675069_204	4Fe4S-binding SPASM domain	K06139	pqqE pyrroloquinoline quinone biosynthesis protein E
NODE_11_lth_675069_205	USP_Like domain containing protein
NODE_11_lth_675069_206	Radical_SAM domain containing protein	K04034	bchE anaerobic magnesium-protoporphyrin IX monomethyl ester cyclase [EC:4.-.-.-]
NODE_11_lth_675069_207	UbiE/COQ5 methyltransferase	K03183	ubiE demethylmenaquinone methyltransferase / 2-methoxy-6-polyprenyl-1 4-benzoquinol methylase [EC:2.1.1.163 2.1.1.201]
NODE_11_lth_675069_208	ABC_UvrA_I domain containing protein	K03701	uvrA excinuclease ABC subunit A
NODE_11_lth_675069_209	hypothetical protein
NODE_11_lth_675069_210	Protein of unknown function DUF486	K09922	K09922 uncharacterized protein
NODE_11_lth_675069_211	hypothetical protein
NODE_11_lth_675069_212	Glucose-methanol-choline oxidoreductase, N-terminal	K03333	choD cholesterol oxidase [EC:1.1.3.6]
NODE_11_lth_675069_213	Patatin-like phospholipase domain containing protein	K07001	K07001 NTE family protein
NODE_11_lth_675069_214	Protein of unknown function DUF4345
NODE_11_lth_675069_215	hypothetical protein
NODE_11_lth_675069_216	Domain of unknown function (DUF1772)
NODE_11_lth_675069_217	Acetoacetate decarboxylase
NODE_11_lth_675069_218	hypothetical protein
NODE_11_lth_675069_219	Uncharacterised protein family UPF0114, bacteria
NODE_11_lth_675069_220	hypothetical protein
NODE_11_lth_675069_221	hypothetical protein
NODE_11_lth_675069_222	Transcription regulator LuxR, C-terminal	K02479	K02479 two-component system NarL family response regulator
NODE_11_lth_675069_223	PAS domain
NODE_11_lth_675069_224	Transcription regulator LuxR, C-terminal	K02479	K02479 two-component system NarL family response regulator
NODE_11_lth_675069_225	HATPase_UhpB-NarQ-NarX-like domain containing protein	K11617	liaS two-component system NarL family sensor histidine kinase LiaS [EC:2.7.13.3]
NODE_11_lth_675069_226	NAT_SF domain containing protein	K18096	bjaI rpaI braI rhiI acyl-homoserine lactone synthase [EC:2.3.1.228 2.3.1.229 2.3.1.-]
NODE_11_lth_675069_227	Transcription regulator LuxR, C-terminal	K18098	bjaR1 rpaR rhiR LuxR family transcriptional regulator quorum-sensing system regulator BjaR1
NODE_11_lth_675069_228	Outer membrane protein transport protein (OMPP1/FadL/TodX)	K06076	fadL long-chain fatty acid transport protein
NODE_11_lth_675069_229	UvrABC system, subunit C	K03703	uvrC excinuclease ABC subunit C
NODE_11_lth_675069_230	Diaminopimelate epimerase, DapF	K01778	dapF diaminopimelate epimerase [EC:5.1.1.7]
NODE_11_lth_675069_231	Glyoxalase/fosfomycin resistance/dioxygenase domain containing protein	K01759	GLO1 gloA lactoylglutathione lyase [EC:4.4.1.5]
NODE_11_lth_675069_232	NAT_SF domain containing protein	K03789	rimI ribosomal-protein-alanine N-acetyltransferase [EC:2.3.1.128]
NODE_11_lth_675069_233	NodB homology domain containing protein	K14659	nodB chitooligosaccharide deacetylase [EC:3.5.1.-]
NODE_11_lth_675069_234	S2P-M50_SpoIVFB_CBS domain containing protein	K06402	spoIVFB stage IV sporulation protein FB [EC:3.4.24.-]
NODE_11_lth_675069_235	hypothetical protein
NODE_11_lth_675069_236	Virulence factor BrkB	K07058	K07058 membrane protein
NODE_11_lth_675069_237	NAD(P)H-quinone oxidoreductase, subunit N/subunit 2	K00343	nuoN NADH-quinone oxidoreductase subunit N [EC:1.6.5.3]
NODE_11_lth_675069_238	NADH-quinone oxidoreductase, chain M/4	K00342	nuoM NADH-quinone oxidoreductase subunit M [EC:1.6.5.3]
NODE_11_lth_675069_239	NADH-plastoquinone oxidoreductase, chain 5	K00341	nuoL NADH-quinone oxidoreductase subunit L [EC:1.6.5.3]
NODE_11_lth_675069_240	NADH-ubiquinone oxidoreductase chain 4L/K	K00340	nuoK NADH-quinone oxidoreductase subunit K [EC:1.6.5.3]
NODE_11_lth_675069_241	NADH:ubiquinone/plastoquinone oxidoreductase, chain 6	K00339	nuoJ NADH-quinone oxidoreductase subunit J [EC:1.6.5.3]
NODE_11_lth_675069_242	NADH-quinone oxidoreductase, chain I	K00338	nuoI NADH-quinone oxidoreductase subunit I [EC:1.6.5.3]
NODE_11_lth_675069_243	NADH:ubiquinone oxidoreductase, subunit 1/F420H2 oxidoreductase subunit H	K00337	nuoH NADH-quinone oxidoreductase subunit H [EC:1.6.5.3]
NODE_11_lth_675069_244	NADH:ubiquinone oxidoreductase, subunit G	K05299	fdhA formate dehydrogenase alpha subunit [EC:1.2.1.43]
NODE_11_lth_675069_245	NADH ubiquinone oxidoreductase, F subunit	K00335	nuoF NADH-quinone oxidoreductase subunit F [EC:1.6.5.3]
NODE_11_lth_675069_246	NADH-quinone oxidoreductase subunit E-like	K03943	NDUFV2 NADH dehydrogenase (ubiquinone) flavoprotein 2 [EC:1.6.5.3 1.6.99.3]
NODE_11_lth_675069_247	NADH dehydrogenase, subunit C	K13378	nuoCD NADH-quinone oxidoreductase subunit C/D [EC:1.6.5.3]
NODE_11_lth_675069_248	NADH-ubiquinone oxidoreductase, 20 Kd subunit	K00331	nuoB NADH-quinone oxidoreductase subunit B [EC:1.6.5.3]
NODE_11_lth_675069_249	NAD(P)H-quinone oxidoreductase subunit 3, bacterial/plastid	K00330	nuoA NADH-quinone oxidoreductase subunit A [EC:1.6.5.3]
NODE_11_lth_675069_250	Protein arginine methyltransferase NDUFAF7	K18164	NDUFAF7 NADH dehydrogenase [ubiquinone] 1 alpha subcomplex assembly factor 7
NODE_11_lth_675069_251	Protein translocase subunit SecA	K03070	secA preprotein translocase subunit SecA
NODE_11_lth_675069_252	TlpA_like_family domain containing protein	K02199	ccmG dsbE cytochrome c biogenesis protein CcmG thiol:disulfide interchange protein DsbE
NODE_11_lth_675069_253	hypothetical protein
NODE_11_lth_675069_254	hypothetical protein
NODE_11_lth_675069_255	SinI-like, DNA-binding domain
NODE_11_lth_675069_256	hypothetical protein
NODE_11_lth_675069_257	SinI-like, DNA-binding domain
NODE_11_lth_675069_258	Metal-binding protein SmbP
NODE_11_lth_675069_259	hypothetical protein
NODE_11_lth_675069_260	hypothetical protein
[truncated: 1,560 more rows]

## Sheet: Other MAGs
Summarizes the genomic properties of all heterotrophic MAGs recovered from the NS4 culture. Data include genome completeness and contamination estimated using CheckM2, and taxonomic affiliation determined by GTDB-Tk.
MAG Name	Completeness	Contamination	Completeness_Model_Used	Translation_Table_Used	Coding_Density	Contig_N50	Average_Gene_Length	Genome_Size	GC_Content	Total_Coding_Sequences	Total_Contigs	Max_Contig_Length	Additional_Notes	Average_Coverage_Depth
MAG_2.2	98.94	0.3	Neural Network (Specific Model)	11	0.881	198476	328.1656708310701	6163382	0.63	5523	65	599573	None	312.399
MAG_2.3	99.98	0.02	Neural Network (Specific Model)	11	0.899	2132436	335.8512631280159	3942363	0.67	3523	4	2132436	None	51.726
MAG_2.4	97.9	0.05	Neural Network (Specific Model)	11	0.917	95960	313.85313496280554	4822632	0.72	4705	77	273883	None	4.16897
MAG_2.5	99.72	2.26	Neural Network (Specific Model)	11	0.89	659869	309.43194029850747	3490813	0.61	3350	8	1399816	None	114.06
MAG_2.6	34.81	0.99	Neural Network (Specific Model)	11	0.868	3703	257.8704735376045	2553948	0.67	2872	687	10728	None	1.23657
MAG_2.7	99.41	88.1	Neural Network (Specific Model)	11	0.904	49438	318.24855054197127	8369401	0.72	7934	281	207742	None	140.089
MAG_2.8	99.94	0.02	Neural Network (Specific Model)	11	0.876	1553773	314.71078787878787	4441550	0.62	4125	5	1975259	None	113.358
MAG_2.9	100	2.44	Neural Network (Specific Model)	11	0.878	35606	322.101	5689308	0.43	5179	234	137117	None	2.49389
MAG Name	Classification	Closest_genome_reference	Closest_genome_reference_radius	Closest_genome_taxonomy	Closest_genome_ani	Closest_genome_af	Closest_placement_reference	Closest_placement_radius	Closest_placement_taxonomy	Closest_placement_ani	Closest_placement_af	Pplacer_taxonomy	Classification_method	Note	Other_related_references(genome_id,species_name,radius,ANI,AF)	Msa_percent	Translation_table	Red_value	Warnings
MAG_2.2	d__Bacteria;p__Pseudomonadota;c__Gammaproteobacteria;o__Burkholderiales;f__Burkholderiaceae;g__Trinickia;s__	N/A	N/A	N/A	N/A	N/A	GCF_002879855.1	95	d__Bacteria;p__Pseudomonadota;c__Gammaproteobacteria;o__Burkholderiales;f__Burkholderiaceae;g__Trinickia;s__Trinickia soli	90.7	0.69	d__Bacteria;p__Pseudomonadota;c__Gammaproteobacteria;o__Burkholderiales;f__Burkholderiaceae;g__Trinickia;s__	taxonomic classification defined by topology and ANI	classification based on placement in class-level tree	GCF_029522115.1, s__Trinickia sp029522115, 95.0, 82.59, 0.297; GCA_004322045.1, s__Trinickia sp004322045, 95.0, 82.51, 0.302; GCF_003367175.1, s__Trinickia dinghuensis, 95.0, 81.98, 0.22; GCF_017315725.1, s__Trinickia acidisoli, 95.0, 81.94, 0.237; GCF_002879885.1, s__Trinickia dabaoshanensis, 95.0, 81.28, 0.191; GCF_003390925.1, s__Trinickia diaoshuihuensis, 95.0, 80.82, 0.172	91.02	11	0.99197	Genome not assigned to closest species as it falls outside its pre-defined ANI radius
MAG_2.3	d__Bacteria;p__Pseudomonadota;c__Gammaproteobacteria;o__Xanthomonadales;f__Rhodanobacteraceae;g__Dyella_A;s__	N/A	N/A	N/A	N/A	N/A	N/A	N/A	N/A	N/A	N/A	d__Bacteria;p__Pseudomonadota;c__Gammaproteobacteria;o__Xanthomonadales;f__Rhodanobacteraceae;g__Dyella_A;s__	taxonomic novelty determined using RED	classification based on placement in class-level tree	N/A	98.37	11	0.94865	N/A
MAG_2.4	d__Bacteria;p__Actinomycetota;c__Actinomycetes;o__Mycobacteriales;f__Jatrophihabitantaceae;g__;s__	N/A	N/A	N/A	N/A	N/A	N/A	N/A	N/A	N/A	N/A	d__Bacteria;p__Actinomycetota;c__Actinomycetes;o__Mycobacteriales;f__Jatrophihabitantaceae;g__;s__	taxonomic novelty determined using RED	classification based on placement in class-level tree	N/A	95.15	11	0.9161	N/A
MAG_2.5	d__Bacteria;p__Pseudomonadota;c__Alphaproteobacteria;o__Rhizobiales;f__Xanthobacteraceae;g__Afipia;s__Afipia sp000178995	GCF_000178995.1	95	d__Bacteria;p__Pseudomonadota;c__Alphaproteobacteria;o__Rhizobiales;f__Xanthobacteraceae;g__Afipia;s__Afipia sp000178995	98.58	0.877	GCF_000178995.1	95	d__Bacteria;p__Pseudomonadota;c__Alphaproteobacteria;o__Rhizobiales;f__Xanthobacteraceae;g__Afipia;s__Afipia sp000178995	98.58	0.877	d__Bacteria;p__Pseudomonadota;c__Alphaproteobacteria;o__Rhizobiales;f__Xanthobacteraceae;g__Afipia;s__	taxonomic classification defined by topology and ANI	topological placement and ANI have congruent species assignments	GCF_029030725.1, s__Afipia carboxydohydrogena, 95.0, 91.08, 0.784; GCF_000314735.2, s__Afipia felis, 95.0, 87.87, 0.666; GCF_000218565.1, s__Afipia carboxidovorans, 95.0, 83.31, 0.338; GCA_001897755.1, s__Afipia sp001897755, 95.0, 81.06, 0.166; GCA_017305455.1, s__Afipia sp017305455, 95.0, 80.85, 0.157	95.05	11	N/A	N/A
MAG_2.6	d__Bacteria;p__Pseudomonadota;c__Gammaproteobacteria;o__Burkholderiales;f__Burkholderiaceae;g__Burkholderia;s__Burkholderia pyrrocinia_C	GCF_022809715.1	95	d__Bacteria;p__Pseudomonadota;c__Gammaproteobacteria;o__Burkholderiales;f__Burkholderiaceae;g__Burkholderia;s__Burkholderia pyrrocinia_C	98.85	0.935	GCF_022809715.1	95	d__Bacteria;p__Pseudomonadota;c__Gammaproteobacteria;o__Burkholderiales;f__Burkholderiaceae;g__Burkholderia;s__Burkholderia pyrrocinia_C	98.85	0.935	d__Bacteria;p__Pseudomonadota;c__Gammaproteobacteria;o__Burkholderiales;f__Burkholderiaceae;g__Burkholderia;s__	taxonomic classification defined by topology and ANI	topological placement and ANI have congruent species assignments	GCF_001028665.1, s__Burkholderia pyrrocinia, 95.0, 95.31, 0.769; GCF_018417535.1, s__Burkholderia pyrrocinia_E, 95.0, 94.84, 0.772; GCF_001883705.2, s__Burkholderia catarinensis, 95.0, 93.71, 0.7; GCF_001039005.1, s__Burkholderia cepacia_C, 95.0, 93.68, 0.712; GCF_003330765.1, s__Burkholderia pyrrocinia_B, 95.0, 93.68, 0.687; GCA_031253835.1, s__Burkholderia sp031253835, 95.0, 93.51, 0.652; GCF_0…	24.11	11	N/A	N/A
MAG_2.7	d__Bacteria;p__Actinomycetota;c__Actinomycetes;o__Actinomycetales;f__Micrococcaceae;g__Sinomonas;s__Sinomonas atrocyanea	GCF_001577305.1	95	d__Bacteria;p__Actinomycetota;c__Actinomycetes;o__Actinomycetales;f__Micrococcaceae;g__Sinomonas;s__Sinomonas atrocyanea	97.2	0.86	GCF_001577305.1	95	d__Bacteria;p__Actinomycetota;c__Actinomycetes;o__Actinomycetales;f__Micrococcaceae;g__Sinomonas;s__Sinomonas atrocyanea	97.2	0.86	d__Bacteria;p__Actinomycetota;c__Actinomycetes;o__Actinomycetales;f__Micrococcaceae;g__Sinomonas;s__	taxonomic classification defined by topology and ANI	topological placement and ANI have congruent species assignments	GCF_030811715.1, s__Sinomonas atrocyanea_A, 95.0, 89.94, 0.814; GCF_030812675.1, s__Sinomonas atrocyanea_B, 95.0, 89.26, 0.829; GCF_020886775.1, s__Sinomonas cyclohexanica, 95.0, 82.22, 0.329; GCF_014656475.1, s__Sinomonas sp014656475, 95.0, 81.58, 0.344; GCF_002224485.1, s__Sinomonas sp002224485, 95.0, 81.0, 0.299; GCF_021554725.1, s__Sinomonas notoginsengisoli, 95.0, 80.87, 0.32; GCF_030908215.…	11.5	11	N/A	Genome has more than 62.5% of markers with multiple hits
MAG_2.8	d__Bacteria;p__Pseudomonadota;c__Alphaproteobacteria;o__Rhizobiales;f__Xanthobacteraceae;g__62-47;s__62-47 sp001899255	GCA_001899255.1	95	d__Bacteria;p__Pseudomonadota;c__Alphaproteobacteria;o__Rhizobiales;f__Xanthobacteraceae;g__62-47;s__62-47 sp001899255	98.5	0.94	GCA_001899255.1	95	d__Bacteria;p__Pseudomonadota;c__Alphaproteobacteria;o__Rhizobiales;f__Xanthobacteraceae;g__62-47;s__62-47 sp001899255	98.5	0.94	d__Bacteria;p__Pseudomonadota;c__Alphaproteobacteria;o__Rhizobiales;f__Xanthobacteraceae;g__62-47;s__	taxonomic classification defined by topology and ANI	topological placement and ANI have congruent species assignments	GCA_024508855.1, s__62-47 sp024508855, 95.0, 82.63, 0.286; GCA_020441545.1, s__62-47 sp020441545, 95.0, 82.04, 0.207; GCA_017305595.1, s__62-47 sp017305595, 95.0, 81.61, 0.173; GCA_017305535.1, s__62-47 sp017305535, 95.0, 81.32, 0.189; GCA_023386885.1, s__62-47 sp023386885, 95.0, 81.17, 0.187; GCA_017305555.1, s__62-47 sp017305555, 95.0, 80.88, 0.184; GCA_023954195.1, s__62-47 sp023954195, 95.0, …	96.68	11	N/A	N/A
MAG_2.9	d__Bacteria;p__Bacteroidota;c__Bacteroidia;o__Sphingobacteriales;f__Sphingobacteriaceae;g__Mucilaginibacter;s__	N/A	N/A	N/A	N/A	N/A	N/A	N/A	N/A	N/A	N/A	d__Bacteria;p__Bacteroidota;c__Bacteroidia;o__Sphingobacteriales;f__Sphingobacteriaceae;g__Mucilaginibacter;s__	taxonomic classification defined by topology and ANI	classification based on placement in class-level tree	GCA_031292485.1, s__Mucilaginibacter sp031292485, 95.0, 90.04, 0.612; GCF_903913935.1, s__Mucilaginibacter sp903913935, 95.0, 86.01, 0.439; GCF_002355435.1, s__Mucilaginibacter gotjawali, 95.0, 85.69, 0.455	95.43	11	0.99055	Genome not assigned to closest species as it falls outside its pre-defined ANI radius
