# Supplementary material for: Genomics and physiological characterizations of an acidotolerant nitrite-oxidizing Nitrospira enriched from freshwater pond
Source: Appl Environ Microbiol. 2025 Sep 18;91(10):e01522-25. doi: 10.1128/aem.01522-25 (PMC12542776; doi:10.1128/aem.01522-25)
Supplement: Table S1 — Physiological properties of cultivated representatives of the genus Nitrospira. [file aem.01522-25-s0003.xlsx]

## Sheet: Sheet1
Physiological properties of cultivated representatives of the genus Nitrospira
Cultures	Lineage	pH range	Optimal temperature (range) °C	Salt (NaCl)	Nitrite concentration (mM)	Isolation source	Reference
Nitrospira defluvii A17	I	ND	28-32 (10-34)	ND	3	Activated sludge form the WWTP	https://enviromicro-journals.onlinelibrary.wiley.com/doi/10.1111/j.1462-2920.2005.00905.x
Nitrospira sp. ND1	I	ND	25-31 (10-34)	ND	0.7-2.14	Nitrification stage of the municipal sewerage disposal plant	https://enviromicro-journals.onlinelibrary.wiley.com/doi/10.1111/1462-2920.12248
Nitrospira moscoviensis M-1	II	7.6-8.0	39 (17-41)	0.009	0.35	Heating system	https://link.springer.com/article/10.1007/BF02568729
Nitrospira japonica NJ1	II	ND	31 (22-34)	ND	0.4	Continuous feeding bioreactor (municipal WWTP)	https://www.jstage.jst.go.jp/article/jsme2/28/3/28_ME13042/_article
Nitrospira lenta BS10	II	7.4-8.0 (7.4-7.6)	28 (10-32)	0.005	0.3-1.2	WWTP	https://academic.oup.com/femsec/article/91/3/fiu031/431190
Nitrospira sp. KM1	II	ND	30 (4-48)		0.73	Drinking water treatment plant	https://www.frontiersin.org/journals/microbiology/articles/10.3389/fmicb.2020.545190/full
Nitrospira marina	IV	7.6-8.0	20-30	70-100% seawater	1 (maximum 6)	Water sample from the Atlantic Ocean	https://link.springer.com/article/10.1007/BF00454947
Nitrospira alkalitolerans	IV	8.9-10.3	28	ND	0.7-1	Triplicate sediment samples from nine saline-alkaline lake	https://www.nature.com/articles/s41396-020-0724-1
Nitrospira tepida	VII	ND	42 (22-45)	ND	up to 2.5	Nitrification stage of the municipal WWTP	https://academic.oup.com/femsle/article/doi/10.1093/femsle/fnad035/7134069
*ND = No Data
